# Supplementary material for: Tribolium madens satellitome reveals a network of highly abundant satellite DNAs in megabase-sized regions hallmarked by macro-dyad symmetries
Source: Genome Biol. 2026 Mar 7;27:131. doi: 10.1186/s13059-026-04022-0 (PMC13081366; doi:10.1186/s13059-026-04022-0)
Supplement: Supplementary file 1 — Additional file 1: Supplementary Tables S1-S12. [file 13059_2026_4022_MOESM1_ESM.xlsx]

## Sheet: Table S1
Table S1. The output of seven clustering analyses (T1-T7) performed by the TAREAN pipeline using Illumina paired-end whole genome sequence reads of the flour beetle T. madens [73]. Except for analyses T1 and T2, all other analyses (T3-T7) used sets of input reads from which reads corresponding to the most abundant satDNAs, TmSat1 and TmSat2, were excluded. The genome coverage was calculated based…
TAREAN clustering	T1	T2	T3	T4	T5	T6	T7
			w/o abundant satDNAs	w/o abundant satDNAs	w/o abundant satDNAs	w/o abundant satDNAs	w/o abundant satDNAs
No. of input reads	1980054	168290	168402	416172	840000	1260000	1684340
No. of analysed reads	218931	168290	168402	416172	832478	1248506	1684340
Genome coverage	~0.1x	~0.08x	~0.08x	~0.2x	~0.4x	~0.6x	~0.9x
Proportion of reads in top clusters	0.24	0.48	0.19	0.22	0.25	0.28	0.3
No. of reads in clusters	129975	98129	62627	208307	539831	932534	1378784
No. of clusters	9985	7057	13176	48098	124970	204038	274966
No. of singlets	88956	70161	105775	207865	292647	315972	305556
No. of satellites	6	5	8	16	25	77	119
No. of high putative satellites	3	3	2	7	8	9	18
No. of low putative satellites	3	2	6	9	17	68	101

## Sheet: Table S2
Table S2. Statistics of raw PacBio HiFi data obtained by sequencing the T. madens genome, and the Tmad1.0 genome assembly generated by using Hifiasm v0.16.1 assembler.
Raw PacBio HiFi Data			Tmad1.0 genome assembly
Number of reads	1477381		Number of contigs	409
Total length (bp)	22755387907		Total length (bp)	362943049
Number of reads <5000 bp	2947		Min contig length (bp)	15864
Largest read (bp)	47626		Max contig length (bp)	27120819
GC (%)	29.22		GC (%)	28.78
N50	15529		N50	13786189
N90	12222		N90	600591
L50	611802		L50	10
L90	1271984		L90	63

## Sheet: Table S3
Table S3. Gene completeness assessment using BUSCO analysis of T. madens genomes assemblies Tmad_KSU_1.1 (NCBI RefSeq assembly GCF_015345945.1) [76] and Tmad1.0 (this work). The analysis was done using BUSCO version 5.8.0 with the lineage dataset endopterygota_odb10 and gene predictor AUGUSTUS.
	Tmad_KSU_1.1	Tmad1.0
Total number of BUSCOs	2124	2124
Complete BUSCOs	99.2 %	99.3 %
Single-copy BUSCOs (S)	98.8 %	98.0 %
Duplicated BUSCOs (D)	0.5 %	1.4 %
Fragmented BUSCOs (F)	0.1 %	0.5 %
Missing BUSCOs (M)	0.6 %	0.2 %

## Sheet: Table S4
Table S4. Consensus sequences and GenBank accession numbers of the 124 T. madens satDNAs identified in this work.
SatDNA	Consensus sequence	GenBank Accession Number
TmSat1*	CGATTTGGCTCAATTTTAAGTTGGGAATCAAGCTAAATCAAAGTATTTCAACCAAATACTGGCTCTAATAAGAGTTTTCTTCTAAAATAAAGCAATTTGAGCTATTTTCAATCCAATTTTGCTCGATTTTAATACAGAATTAATTCAAAACTAATGTATTTTATTAGTATAATTGCTTCAATCTTAATTTTAGGCTGAAATAAAGCAATTTGTGATATTTTGAAT	PV575036
TmSat2**	CGTTTTGGCTGAATTTTAGGCCCGAAAACTCGGCAATTTTGCTCGATTTGAACACAGAAGAGTGTTTATTCGTCGTTTCTGACCAAAATAAGACGATTTGATTAATTTTCAACAGATTTTCTTAGATTTTAAGCCAGAAAACATCACACATCAATGTATTTCAACACAATACGTGTTTAAATAGCCGTTTTCAGCCACTATAATAGAATTTACGCAACTTTTAATCGATTTGGCTCGATTTTAAATCAGAAATCGCTCTAAATCAATGTATTTCAACGATGAAATAACTGTTTTCAGTCAAAATAAAGCAATTTGAGCTATTTCCAATTCCATTTTGCTTTATTTTTGCAGAAAACTGTTAATTAAGCGTCTATTTTGTTGAAATACACTGATTTGGTT…	PV575037
TmSat3	TACTATATGTAAAATTAACCGGAGAACACGCCTGTATAAACCCTGTTGACCTAAGACTCATAGTTTTTGAGATATTAATTTTTTTTAAAAAAAACTAAAAATGGCTCTGTACCCGGAGCCATAACCCGGAGCGACTTCCGGTTTGCGCCAATAAATAGATAATTTCAAGCTACTTTTAATGTTTTTTAGCTCTTTGCTCTAAATCTTATAGTTTCGTAGAAAAACGCGTTTAAAGTTTCACAATTTTTACAATTTTCACTTTTTGAACGGCGATTACGGCCAAACTATTAGACTTAGAGCAATCAGTCCAACTCCATCGTAATCAGCGTAAGAAAATCTATCGACTGAGGCCAAAGCCAAGTCGATATCTCGCAAAAAAAATTTGAATTTTTAAACGCC…	PV575038
TmSat4	ACACACACACGGACGGACAGACAACTGTTGTGTTTAATAACATTTTTTTCTTGTGTACACAGTGTCACATATATAATATGTTTTTAATTAATTTAACAAAAATGGTTATGCAACCAACAATGATGTGTTAGAAATATGCAGCATCTTATTTTATTGCGAAATATTGTGCGAGACTTTTAACGAAGTACTAAGTAAGCAATATTTGTTGTTGGCGAGATGCATGCGTTGTTCGATCTTATTTCGAAATACTATGCCACATTTTAAAATGAAGTACACTTAAAAAGAAAACGCAACCTATATTACAGTAAAGGTGTATGTATTTTGCCTAATTATGCGAAGTACTATGCCAGATTTTTAGCGAAACACTAAGCATGAAAGGAAAGTAGTGTAGTGAGTTTG…	PV575039
TmSat5	GAAAAGGCTTTAACTCCTAAAGACAAAACTCCTACACCCGAAAAACCCTCTGAGATAAAACTTAAACCTGACGAAATTACGGAAAAGGAGAAATCGCCTGAGAAAGAAGTAATATTGAAAGAA	PV575040
TmSat6	ACAAAATTTTAGTTTTTCAACGATTTTAAGCGCTAAATATTTTTTTTAATTGACAATATTTTACACATAGCTTAAGGACTGATGGCCGCACTTGCTGCCACCACCACTGAACCTCTCACCCTTTCGGGAAGGGTAGTTTACTCTT	PV575041
TmSat7	GTGGGGTTACAATGGCTTTTTAGGGCTGTAATGAATTTTTTTCGTTTTCTCAAAATTTGTTTATAATACAAACTTTATTTTTTTCAAGTGTCATCCCGTGTATCGATTTTTTTCATTTTTGCAGAAAATGAAGCTTATTATAAGGGCATTTGACTGTAAAAAAATG	PV575042
TmSat8	TTTCGTAGTATTTAAAACCGGAACCCTGATTGCGATTAGTATTAAAAACCGTAACTGTAATCACGATTATAATTACTATTTTTTTTAATTGTAGTTTTATTGTTACTAATGGGAATTTGTTATATAACCGATTTTTAGTTAGTTTTCTTTAGAAAATAAATTTTTCGTGTATTTCTCTTCCGAAAACATTTTATTTACAGAGACCTGTAATATCGCTTTTAGCAATTTTTGAGTTTAAATTGTGTTAACATTTTTGAAAGAAGTTTTTTAATTACAATTGATTAAAACAATGTTGTTTCTTTGTAT	PV575043
TmSat9	CACCGGGAGAGGTAAACCGACATCAGCCAAAACAGCTACTCCTCGGGCAAATACCCCGCCAGGCGCTGAATTACATGACCAATGCCGGCTCCCCCACATCAACTGGACAATTATGCCCAAATCTTGATGTGAAAAAGAGGCACAACATCATACATCGAGCAAACTGCAGACCGGTTTCGCCCTTTTGGGGCTCATCAGTGCAGTGTAGCTCGATGTGTGATGTGGCCTCGGGAGTCTTAAAGCGACTACGCCGGTGAAGATGAGACAGTGGTAGCGCAGAGCGCCACCTGTCGGTGTGTGGAGAATCCAGACCTCTAAACACCGGGGGCTGGGAATTTGCAAAGCAAATCTCCCAAAAACGCC	PV575044
TmSat10	GTAAATGTTGTGGAATTACTTTTAGATAAAGGTGTGAATGCGGATATTCCTGATAAAGATGGTAAACTGCCAATACATTACGCCTGTAAAAGTGGAGAT	PV575045
TmSat11	TAGATTTTCTATGAAGAAAAAAATATCTTAAAATTGTAATAATTGGTATAAAGTGTTAAGACAAACTTTACAGTCTGATCATAGCCTTAAAATTATTAACAACTACTTTCAGGAGTTAACAAAAATTTTTTTTAACAAATCTCATTATTTCAGAATCAAAAACATTTTTGAGTAAACTTTCTATGGACAAAAGATAATTTCAAATTCTAAGACAATCTTTGTTCAATCTGAAAATGGCCTGAAAACGACTATTTTCAAGAATTAACAAACGAAATTTTTTAAACAAATCTGGTTATTTTAGAATCAAAAACATTTTATTGCTCTCTGTTTTCAG	PV575046
TmSat12	AACGTCAACAACCTCCAGCCCAATAACATCAACTTCAACAACTACTAGCCCATTGACTTCAACGTCGACAACTACAAGTCCACAGACTTCAACGTCGACCTC	PV575047
TmSat13	ATGAGGACGATGAGGTTTTGGCCGACCTTCTTTACTATAGCTACCAATAGATTGTGGATTGCCATAGTCTTCTTTATTTGCTGATGGTATCATCGGATCATTGTTATTTTCTTTATTTGTCGTATCAGAGTG	PV575048
TmSat14	ACTTGCGGTTGAGCTCTCAGAAGACGTAATTTCGCTAGAAGTTGTCGATTCTGTTATTGTTGG	PV575049
TmSat15	CCTCCACCAGCTTCAGTGCCAGTAGCAGTCGTTTCTTCTTCTGTCTTTTCTTCTTCACCTGTCGCAGCTTCAGTTTGTTCTACATTAGCA	PV575050
TmSat16	CCAATTTTCATAAATATAACTTCAAAAATGACGAATTTATAAATATTTATACAAATTTTCATTCCATGTTTAACTATACATATTTATACAAACTTTCATCCCTTATTTGACCCCCTTAGGGATAGAATTCTCCAAAATCTTGAAACACGTGCTATTTTGTTTTTAACTGAACACCCAAATACCAATTTTCATAGATTTAACTTAAAAAAAAACGGATATTTTACGAAGTTTTACCCTTGTTCAACCCCCTTGAGGGTGAAATTTCCAAAAATCCTGAAACACGTATTACTTGATTTTTAATCGAAAGCCTAAATACAAATTTTCAAGGATTTAACTTTATAAATGACATATTTTAATACAAATTGTCATCCCTGTTTAACCCCCTAGAGGGTGGAATTT…	PV575051
TmSat17	AATAAAATCAAGTTACTTTACTATAGCCCAAAAAATGACACTCTTTTAATATTAA	PV575052
TmSat18	CCAGACCGCAAGAGATTTATAAAATATGTAACAAATTTTAAATTTTCACAATTGGATTTTTTAGTTGTGACAATTTAGTTTGCAAGGTTGGTAGTGGGTTCAACGACCCGTAGTTGTCAAAATTGACCTTGAATATCTACATCAATTTGAGACATACTTTAGATAGAAAGTGAAGATATTCAAAATATTAAATAAATTACTTTGCT	PV575053
TmSat19	TTTTTTTGTTCTATTAATTCAAATAAAAGTATTTTCGTTTAAAAATGAATTAAATCAAGCACAAATATCTCAAAGATGTTCAAATCTTGCAATTTTACGTTTTAATTAATAAAATATCCAGGAATTCGATTTGAAAATAATCAAATCAAATAAAAAATCCAAATTTTAGCTTCAATTTTGCGAAATCTCTTAAAATTATTTAGATTTTCATTGAAAATCAAGCAAAAAGTAAGAAAACACCCAAAAGAAAATATTTTGGGTCTA	PV575054
TmSat20	ACTCGAAAATTCTCATCAAAGTCGACCATGACTTTAATATTAAGTTGGCAACATTGATTTTTGACATCTATAGTAAACCATGACATCTTAATTTGGTAACACTGACAATGTAAGCACTCAAA	PV575055
TmSat21	AGAGTAAAGAGCAACACTACAAAAACACTATAAACACTATAAAATAAAAAAAAACTACAAGCAAAATCAATTTTCTCAGACTTCGTAGTTTACAGTTTTTGAAATGACAAGACTGGAAATTTTATCAACAAAAATTAAAAAAAAAATGTTTATTGATCATCATTTATTAATTAATAAATTTATTAAAAAACTCAATTTTTTGTACTCTTATTCGAACATCTAGTTTATTAAAAAATTATGAGCTTTTATTTAAGAAATTTTAAGTTTTTTATGACTATAAATAATACTAACGAGACACTAATTTAATTACGAAAAAAACTGTAACTAGAGAGTTAAATTTGAAATTAATAAGAAATCGTATATTATGTTATTAGGAGTAAAAGTGAGTTTAAGAGACGA…	PV575056
TmSat22	TCGTAAAAAATAGGCAAAAAACAACTTCTAAAATGTTTTTTGAAATTGAGTGAATTTGTGAAAATTTTAAAAAATTGGGAGTTCACCCAGAAAAGTTTTAATGAAAACAAACGAAAGGCACAGCTTCAGAGACTTAAAGGAGAGCTTTTGTGTTTTTTTTT	PV575057
TmSat23	CAAATATTTCTCACTCCCTTTTTATCTGTAATAAATAACAAACCTAAATCATAGAAATCACAAAACAAATAGACAAAACAAGTGGATTGTATCAAAATTAGAGAAATATTTGAATCTTTGAAAAATCTTCGTGGAGAAAAATTTTAAGGTTTCAAATGTTGCCAAACCTTAAAACTTTGAACCTTACAATGTCCAAAACGCACAAATTTTTATAATTTCACCTTTTTGGACTTCAAAAAATTAAAATCTTGGAATTAGAAGTTAAAATTTAGTGTTTATGAATAGATTCCTCAAACTACAGAAATTTATCAAATAAAATGATAAAAAATTTTCAAGCTCAAAAAAACTTATAGTCTGATTTTTAAAGTTGTAGAATCTCATAATTTACATATTTTTTTT…	PV575058
TmSat24	GCTTTCTGAATTATCTATAGTTTTATTCCTTAAAAATTGTATAAGTTACTAAATTCAATTAATTTTTTGAAAAAATTAACTTTGATTAATTTTCTTGCTTTATCCTTTGAAAAAGTATAAAAGTGTGGAAATCCAGTAAAAGTTGTGGTTGCAAACAAATCACACTTTACGGACAATTTTCACTAATGATATATGAGTCCAAAAAGTACTTCTTTACAGACAATTTTAGGCTACTTTATTATTTCGTTATATCAGAAAGCAATAAAACCCTCTTAATTTTCAAGAAAAGTTTATTTTCATTATTTTTACATAATTTTAGAGCTTTCTAAATTATCTATAGTTTTAATTATTTAATAATTGGATAACAGCTTGTCATTTGATTAATTTTGTGGTTTTGCT…	PV575059
TmSat25	GTGATGAATTATTTTTTAATAACTGCTTTTACTTCGAAATACAGAACAAAAGAAATAATATTAAAACTTTTGCGAAAAAAATTATGAAATAGTATATTACATGCATGTTGGAAAAGTGTCATATTTTGAGAACTGACATTTCTACTATTTTATTGACATTTTACAAACAAATTGAGTTTGGCGACCCTCAAACCGAGAAAACAAAAATACTTCAAAAAAAAAGTAAAAAAAGCTTATTACGAGTTTATATTTTTTTTTG	PV575060
TmSat26	TTCTTTTATGTCACCTTCTCTAGTTTCTCTTCAAAGTATATTTTCCTAAATTCTAGACCCTTTTAGCCGAGGCTCGAGCCCCGGAAAAATTTTTAAATATTAAGAATACATATTTTTAAAAAGATAAAAATATAAATGCATTAATATTAGCTATTCTACATCTAATAAAAAATTTCTACCTCCTCAAATATGATTTTATCGGTTCCGTTTAAAAGACTATTTTTTATTTTTCTACTTGTTTAAAGCTTGATAATTTATCTCAATTTCTCTACATCATCAGTTTTTTTAGTTAGTTAGAAATATTTACTGTTTTCTCATTTTTCCTTTAATTATTTGTAATTTTTTTACTTTATGTCATTTTCTCTAGTTTCCCATCAAAGTATGTTTTTCTAAATGTTT…	PV575061
TmSat27	TAAACAAATTCCGGTTAAATAAAAAACGAGTGATTCAATTACGTGGGGGCTATGGGCCACGCCGGTTTCTTTTCCGCTCTAGAGATGCGAAAAACAACGAATTTAAGCCCCCAGTGTCATAATCCGGAAGATT	PV575062
TmSat28	CCAAAAACCAAAAACTCATAAAATGTTTATTAATCTCTTTTCACACTTTATCTTCACATTTCTTCATTAAAAATAGTCAAAAAAAAAGAGTACCAACAACACTTTCTTACCTCAAACGCCCCAAAAAACCCAAATTTGAAAAAATTAAACGTCTCCAAGCACTAATTTCTAAACAATTCCTTAATTTTCCCAAATTTTTGAAAATGTTCTAAATATTTTTGGGTACTTTTCAGAAAAAACGGTACCAAAGTACTCAAAATCAATCTTTGTTACCTAAAACGCCCTAGAAATCCTAATTTGAGAACGTAAAAAGTGTACGATCTCTACTTTCCAAAATATTACTCAATTTTCTCAAATTTTTGAAAATATTCTCCATGTTACTCAAGTCCCAAAAAGGGC…	PV575063
TmSat29	TTGCAAAATTAAGTCCCAAAAGCGTTTTTTCGCCTGTTTTCCACCAAGAAAACACTCAGTGTGAAATATTTTTCAAAACTATAATACAGAAAACGCAAAATTTTCATCTGTCTAAGCAGTTTTCCACCAAGAAAAACACTAAATTTTTTAAACAGGAACATTTCTCCGATGAATAAATATTAATACACTTTTATCGACTTGATCGAAATTAGGAAATTAATTAACCACGTTTCCAAAT	PV575064
TmSat30	CGAAAGAAAACCAAAAACCACAACATTTTTAAAGTTAAAGTAAACGAATCAGAAAATTAAAATATCGGCATTTTTTTAATACAAGGCAAAGGCGAGTATAGAAATATATACAAGTGTCAAATAGTTTTTCATGAGTCCTATATCACGTTTGTATAATTTAAAAAAAATTATAATTATTAAAAAATGTAATTTTTGTTTCAAAAGCATAATTAAAGAAACAAATTTTGTTTATCAGTATCATTAAAAAAAAATTATTGTCAAAATCGCAAAATTTGTCACATTTCCCAGACAACTTTCCAGGTTTGAGGACTTTCTTTCTCATTTTTAAATATG	PV575065
TmSat31	TAAAAAAACACTTCTATTTGAACGCAATTTGTAAAATAAGAAATAAGGCAACAAAATAAGAGTAGTTGCATTGTATTTGAGGAACACAAGGATATTTTTATTTTAATAATGAAAATAAATAAAATCAACATTCCAAGCTTCATAAAAACTCCAAGGTTATCAATTTTAAAAAGTCTATAGTGCGTGTTTTAAAACAAATAAATTGTCAGTTTCGGTTTTTAATTTGTTAAAAAAATTATTAAACTTTAGCAAAAAAAAACTGCTTTAGGAAATTGTCTAGAAAAGTGT	PV575066
TmSat32	ACACAACTGAGTGAAAAATCGCTAAATTGAATCGCTTCTGGGCTTTTTTGTAGGTTTTTCAACGAAAAAAAAAATTTTGCAACATTTATTCGTTAAAAACAAACCAAAATTTATCAAATTAAAACAGAAATAATATTATATTAGTATTTTTAAATGTTTATAACCACGTTTTTTAAATAAAAACTAAATTTTTTCGAACGGAAATATAATTTGACTTTTCAATAGTTTAAAATTTGATGTGTTATGTCATCTGTCAGAATGAGTTTTGGAGTTTGGTATTTGACATCTATGGTATTTGACAGGTGTCAAAAATGTGGCGGGAAGTAATTTTTATTAAAAAAATTGTATGGAATATAAGTACCAAATTCTTTTACGAGATTTC	PV575067
TmSat33	GAAATAACAAAAAATAGAGCTAAATGAAGGTAGAGTTGGAATAAAATCAATAAGATAGAGCACAAATAAATCTCAATTAAAATTAATCACTTCTAAAATAGAAATTGAGCTACAATAGAGCCA	PV575068
TmSat34	TTTGTCGTGGAGTATTTTAACTGGTTATACATGGTTTTTGTCTTCTATTTTATGTCAAAAAAATCGTATTTTTAAGATTTGTTACTTAAGATAACGTCAATTTCGGGCAATTTCAAAAATTTCTGGGTAAAAAATTGGTCTCAGAGCAATTTACTCGTTTTTTTAGGAATTTCAAAAATGTAACAAAATAAAACGTTCACTAGATCTCCAAAACTG	PV575069
TmSat35	TATTATAAAAAAAATATAGAGGGAGATATAAAGAAGAATGTGGAAAAAAGTGTAGACTTTTTCTAGATTTTATAAAAGTGTAGGAACAAATTTAAAGAAAGATCTAGAAAAAAAATTAAATAAAAATCTAGGGAGAAAAAG	PV575070
TmSat36	TTCTATAAAAATTTAAATCTAATATAGACTCAATTACAATTCTATAAGACAATTTTTTTAGTTTTTGTTGATTTTAACATTACTTTTGTTTTATAAGTTTGAAATTAAGGCTAAAATTTAATTTTTTAAGAAACTCCATTTCATAAGTATAAAAACTGCAACTTGTGAAATTTGACTTAGACTCAATTCCAATCCTATAAGACAATACTTTGTCAAATTTGTGGATTTTAACATAATTTCTGTTTCATAATTTTGAAAGTAAGACTAGAAGATAATGTTTTCGAGTGAAGTCAATTTCAG	PV575071
TmSat37	GAATTTTAAAGAGTTTTTCACCGAAAGAATCAAAAATTTGGAAAACTTTGCAAAACATATCGAATTTTTTTTATATTTTCTTCTAAATAAAAATAAACAACATGTACTAACGAGTTGTAATTAAATTTGTGGAAGAAAAGCTTTTTAGACTACGTAATGGATCCTCAAAAAGCTTTTCTAATAAATTTATTAACAAAAAGTACAAATCACGGATTTTTTTTTAAACTAAATTGAAATTATCTCTGGAATGCTATTTTTGTCTTATATTTTGTGAATTTAACGCATTTTTTAGCAAAAAACTTAATAATTACAAAAAGATTTTTAAAGCAAGATAGAAAATTGCAAAATTAGAACGAAAATGTGTT	PV575072
TmSat38	TTTTTTTAATGAATTGGCGTTTTGTAGTTTTTTATTTATTTATACATTATGATGACAGATTTTTTTGTAATATCCACATTTTTAAGAGCGATAAAAAATTACTGCTGCAAATATTTTTATTGCAATATCTGGAAAATATTCATTAAACGAGTAAATTTTTATGATAGTTTTAATTAAAAAAACTGATCAAACTAAATTGAAGAAATAGTTTCGTTTAGCTTGTTGAAGCTAAAATTCCTTATTTTTCCTTTTAGTGTTTTTTTCAGGCGTCTTAATAATTTTGTCAAAAAGAGAAAATGTAAAAAATAATTGTTAATTTATCAGACTATAAAAATAAAAACCAACAGTTTTTCCAAATAATTACAAAATTACAGAGAAACAATGTCTGTATACTTTTAG…	PV575073
TmSat39	AAAAATGTGCTCAAAAGGAAGAAATACCACTATTTTGTTGAATTTTTGGCTTATCTTCAACGCAATTTTGCAAAATAATTGCGTTTTTAGCTGAAATTGTCATTTTGGACATTGTTTAGTAAAAAAAAATTGAATTATTTTCAACCAAATTGGTAGTTTTCAATTTCTTTAAGAAAATTTGACGAAATTATCAATCGGGATTACCAATTCACTAATTCAGTAGTACATACAGAGTGATTTTTTTTAATCGACCGAAATAAACGAAATAACATCTATTTGAATTTATTTTTGGGCTTTCGATTTAATTTTATAATTTTTTAACTTGTTTAAATTTTTTTATCTC	PV575074
TmSat40	CTAATCACTTAGGGGAGACCTGGACCTCTAAGATATTAAGGAAAGTAAAACATTTTTGAAAAACAACATGTTTTGCGCCCAATTTTGGATTTCTTTGAAATGATTCATTAAAACGTTAGATTTTCATTAATACATAAGCAAAAAACGACACGAAATAACCGAAAAGGTGTTTTTTGTAGATAAATGGGCTTGAAACTAATGAAAATAACACAAAATTTAAAAAACAGACAAATTTTCCTTAAAAAATTACAGATTTGCAAGCAGATTTGGCAATTTCTTGTTTCCATTTAAAAAATATCAAAAAGTACGATGTAAAAATAATCAAAATCAAATGAAAAAAAA	PV575075
TmSat41	TTATTATTATTGGCGTGTTTTTTGTATTTAGAAGACTAAAAACTTAGAGACGTAGAAATTGAATCTTAAAGTTTAGTTTTCTAGATTTCAATAGTCTATAACAAAAATTTTGTTTGGAATCTCAGAAACAATAAGAAGCTGCAGTGTCAGAAAGATAATTTAAAATTGTACAAAGCTGGAGAACTCTTAGAAATCCTAGAATTTTACAAATTTTAATCACAGCTAATTCTAAAATTAGGTACTGAATATTAGAAATGTCGAATTTCAATGAGAAATTTAGAAATGTTTCTAAAAACTAAAACTACTTAAATAGGTTTAAAATTCTAGAATTGCTAACTTTCCGAGAGTAAAATTTTAAAAATTCTAGAATGGAAAGACCAAAAATTTAAAATTTTTAGG…	PV575076
TmSat42	CGGTGAATAATAACAAAGATAATGAAAGAAAACAAGATAACCTTGTGAATAGAATTAAAATGGAACCGTTTGAGAAGAAAGTCAATTTTAAGAAACACTAGAAGATCTTAGAAAAATTTAAAAAAAAAACATAAAATTGTTAAAGTTAAGATCTTGGTGAGGTTTTGAAGCTTAAAAAAAACAATCAGAATGTTGTAAAATAGTGTTAAAATCTTGAAACATTTTTGAAAAGATTTAGAAAAATCAGAATTTTTCTAGAAAATATGTAAAATGCTCAGAATCTGGAAAAAAATGAACACAAAAAACGACGAAAACGAGAAAAAAACCTTGATAAAAGTCCTGAATTTTGAAATAAAAAATCTGGATATTTTTTTAAAATAAAGACAATTTGAGTATAGA…	PV575077
TmSat43	GCCTATACTGAGGTTTTTCAGGACGTTCAAAGTCACCTTCAGGTCGAAGATTATCATCGTGCTTAATTGGTGTTCTTCTTTCAGCAGGACCAACCTTCGTTGGAGTCGGTCTTTCAAAGTCACCTTCAGGACGAAGATTATCTTCAGGTCTTTTAGGTTGAGGTCTTTCAGCCG	PV575078
TmSat44	AAACAATTCTTGACCTATTTTTTGCCTTATTTAACAAAGAAAAGAAAGTAACGCAATTTTTATTCTTTTTTTTGTAAACTTTTTCACATTCTGTCAAAAAGAAACTATTATGGAACTAGTTCGATTTTTTTCCAATTTTTTTATTTTGTTTTGCTAGAAAATGCTTAAATCCATTATATATTACGCATTTTGGTTACGTTTTTGCACTTTTTTGACGAAATCTGTAAAATTTTGTGAGTTTTTTATTGGAAAACACTCTAAAGATATCAAAATTGGCAAAATA	PV575079
TmSat45	AGGAGAAGGTTTATTATCCTCACAACCAGCATCTTGTGGCCAATCACAAACTTGTAATACTTTGTTAAAGTGTAACCCATTTGGACAATCAAATTCAACTTTTTTTCCATGGTCACATTTGTAGAATTTGGTGCAATCTTTCTCGTGTGGTAGATGGACTGTATGGTCTAGAGGATCAGGCCATGGGCATTCTGGATCTCTATCTTCTGGTGGAGTTGGTTTTGGAGTTCCTGAAGTTGTTGGCTTTTCAGTAGGTTTTGGAGT	PV575080
TmSat46	AATTTAAGTTTTTTGTTTTTTTCACCTGAAATTACTTCCTTGCAAAATATTTTGAATTTTGCAAATCCTAGGAAACTAAATAATAAAAACAATTGGTCAGTTTTTGGCCAACAATTTACATTATGATTTTTTATAATCAAAGCTAGCAACTCTATTTTTTAACATTTAAAATGCTTGATTATTTTTTTAAGAAAGAATAGGTCAATTTT	PV575081
TmSat47	GTTGCTTACCACAATCTAGTAATAATAATTCAGTGATGTCAACTGTGTTTTCATCACAATTAGCTAAATCTTAATTTGGCAACCTTGACTATCATCTTAATTTGGCAAAATTGATTATTAAATTGAAATGTCACAATTTTATAGTCACTTGTCATTCACCTCCGACGGGCGGTTGCCGGCTTTCCCGTTGTTTGACACAATCTAGCATCAATAATTCAGTGTCACCAACAGATTTTTTTTGTCACTACTCTACATTATTCAAGTTGGCAACATTGACTATCACATTCAAATGTCACAATTTCATAGTTAACTGTCATTTATCTCGCCGGTTACCGGCATTGCC	PV575082
TmSat48	TGTAAACTTGATTGATTTTTTCAGCACCCGGGCAAAAAAACGGTTTTGCAGCTTCATCCACTATTCAAGTCACCGCTGAAATTGCTCGTAAATCACATATTTAATGAGAAATTTTGACAAAAACTGTAAGGATAGATAGTCAACATCCAAGCCTATCTATCTTTCATAAAAAATTAAATTTTTGAAAAGTCAACACTGAAATAACCATAATTTTATCTTTGCAAAAGTGTAGCTTAAACTGGCGTTAAAATCTCTAACTAATTCTAGAATTTTGGGGCTTTTTGGCGAAAGAATGTACTTTTTGGGAGAGAA	PV575083
TmSat49	ACTAACTGCACTAGTTAAATTAAAAACACTTTAGTAAATTGCAACATAAATTGCGTGATGTTATGATTTAATTACTTGCCAAAAACTTGCAAGAATTTGAGTAAAAACAGCGAAAAAGCAACTTAATCTCTTTTTTCACCATAAAATATCACAAAAGTGACCACTTTTATGACTAAATGTCACAAGAATAGAGTAAAAGCTTTATTTTTGCGCCTAAGCCTTTTTACTTTTACCCTGACATGCTGCTTCAGGAGAGGTACATTATTTGACATTTTGTACT	PV575084
TmSat50	TCGTTATCGAATTTCACTCTAATTTGTTTTTTTTTAATATTTATAATTATTCCGATTACCACTTGTTTTTTTAATTTTTTTTACTTGATAAAAAATATTTTTTTTAACTTTAACACCTTGTATAATTTTTTTTTATTCGAATTTTCATAAATATTTAATAAGAGAAAAAAAGATTAATTACGACCGAAAAACTTTTTTTTTGTTTTTGTGACTT	PV575085
TmSat51	ATATTCAACGACAATTTTTTCTTTCTTAGGATTTGTTGAGAATTTTTTTCAAAGTTAATGCAAGTATAGAAAATTTTTAAAGTTGATGTTTCTGAATAGTATTTTAATCTTCCCAATTTTTTAATCTCACAATTTTTTGAGGAGAGCCGCTGGTATATTTTTTTGCAAGCATTCTGAAATTTTTAAGTTTCTATTGACAATTTTTT	PV575086
TmSat52	AATCAAAATTTAATTGATTTTCTAACATTTCTAATTTAATTTTTAAACAAATAAGTTATACTTGAGTAGATTGTATTTCTGGTTGTCTACACCCGGCAACCTTTTTTAATTAAAAAAAAATTCTAAACAGATATTTCCACAAATTAATTGAATCCAAAATGGCGAAATTCACGTCCATTTTGTGTTTCTAGTTAGACAAAATGGTGGCTTTATTAATATACTTTTTCTCAAACTTTTGTGCCTAATTAGCGTAATTAAGTAAGTACTAGTAATTTTAAATTATTTGTAATTAATTATACAAATTTTATTTTTATATAATTAACTTAAATTTAATTGCTTTTGGAACGTCGAAAGTTAACTTTTAAGCAATGTATGCGTAAATTGTGTTCCTGGTTATCT…	PV575087
TmSat53	GAAAAGATCTCGATTTTTTTGTAGAAGCAAGTACTCTAACTAGTAATGAACCGGAAAAAGAAACCACTAGGAAACCTCAAAATATTGAGAAAAATTCTCAAGACATTAAGAAAACTTCCGATGGTAAACCTATAATTTCAAAACCAAGTGCTATATTTCGGCCAAAAATTCATAAACCGCAAAATATTACTAAACCTAATGAAAACCACGAAAACCCAGATGTCTTCGTCTCAACAGAGTTTAGTACTCCACCAAGTCAAATAATTTCTGAAAAGAAACCCACTACACCTCAAACGG	PV575088
TmSat54	GCAATCATCACCGCAAGTATGACAATCGTTATTTCTTTTTTTCTGGTTTCCTTTCTAAACCAATAAAGTATTAAATAATACTTTAGAGGTGTTTCCTTTGTCTTTTTTAATTCCACTTTTTTTTACAATGCTTTTTTCTCTGTTCTTAATCAAATCTCTTTTCTTTGTTTTCTTTTTCTATCTTCATTCTCTCAACTTTTTCCAGATTTTACTTTATTTTAAAGCAATTTCTGTGTTTTTTTTTGCTTTTTGCTTCTTTTTTCCCACCAAAT	PV575089
TmSat55	AAATTAAATAATTTCTCAAATTATTTCTAAAAATAATTCAAAATAAAAGAAAAAGAAACGAAATAAGATAATATTAATAAGAAATATCAGAAAAAGTGAAAATTCGTTTAATATATTTTTTGAAATGAATGAAAACGCGTTTTTTTCCACAGCAATAACCCAAATTAAAAATTTGATGAATCATGAAAATGGAATTTTTGTGTTAAAAACA	PV575090
TmSat56	AAAAGTCGTCGATTTTTTTTAATCTTCTCTTACTCCTGGTAATATCTACTACGCTACGAACTCAGAATGCCGTAATTTTGAGACACCCTGTAGTGATTGTAAAAAAAAATTACAGTAGACATTTGGAGATTTAAGATAACTTTAAAAAAAATTTTAATACTCCGTTTTCTCATCACAGTAAAATTTCATTTACCGCCATTGTCACTCTTTCTATTACTTTGCTTTTGGTATTTTGATAAAATTTAATAAGTTTGATAAATTTTATTTGGTCAATACCATGTTTTACAATGCCAACATTCACAGCCTTTATTTAAAAATTTCTTAATGCAAAGTATGCATCTTCAAACCTCGATATCTTTGTAAAAA	PV575091
TmSat57	TTGCCTATTTGACGAAAAAACGACGAAGTTTTATGCCCATTTTACGACGATATGCAAATAAAATTTGTTTCTAGTTGACGAGAAAAACGGCGAGATTTTATGCCTGTTTTACGACGAATAAAAATAAAAAATTGTTTCTAATTGAGAAAAATGATGAGGTTTTATGCTTGTTTTGCGACGAATAAAAACGTAAAATTTATTTCTGTAGTTTTATGCCCGTTTTGCGACAATTAAAATAAAAAATAAAATATGTGTCAATAGATAAATATGACGAGAAAAACGGTGAAGTTTTATGCCTGTTTTACAAATAATAAAAAGATAAAAGTTGTGTTTATTTGACAAGAAAGACGACGAGGTTTTATGCCCGTTTATATAAAAAAACAAAATTT	PV575092
TmSat58	TGACGTAGAAAGCCCTGAAATCGAAATCAATCCCGTACCAATTGTACCTGGAATCAAACCTCAACCAGTTCCCGGATTTGAAACCCCAGAAATTGACATCAGTCTCCCAATTGTACCCGGAATCAAACCACAACCTGTGCCAATCGTCCCCGGAATCAAACCACAACCCATTCC	PV575093
TmSat59	TAAGATATTCGTGTAATTAATTTCAAGACTAAAACAATTTTTGAATTTAATTTAATTTTTAGTTTTAATGTTTCTCAAGTTTTCCATCACTTAATTTTTTTATCGCTTTTTTTTCAGTTTATGCTGTAAAATCTTGACTTTTTCAAGATCTCTACTTTAACAATTAGAAGATTATTTCAAGATTTTACTTTTCGGATTTTTAATTTGTTTTTTCTTTTCAAGATCTTGGAACATATTTACAAGGTAATCTAGTTTCTTCAAATTTTAAAGTATTTTTTTTGGAGAATATCACATTTGGAATTTCTACTCAATTATAAATGTTTTTTTACTTTTTTGGACTTCGCTTTAAGCTGTTGAAATTTTTACAAGATCTTTACATGATTTTAAAAAGTTT	PV575094
TmSat60	ACTAACACAAAACAAGGCGATAGCCGAGCCATGGAGCCTCGTATTTCAACTTTGATGTTTTCTTTAATAGTAAATGTAGAAAAAAATCAATTTGTGTCTCCATCAAAACCCAAGTTTTATGTACTACAAACCCACATTATTTTCACGTGTTCCTGGAATAAGTGGAACCACCCTGTATACATAAATGGCTCCTTTATACATTTTTTTTTTAATTACCTTAACATATTGTATAGTAAAAGGTTGTAAACCGGACTTGTTTAAAACTTAAA	PV575095
TmSat61	GCTGGAAAAAGGACCCACTCTCGAAAACAGATTATTTGTGGAACATCAGAAACACTTCCAACTAAGGGTTGGAAATCTGGTGTATGTAGACTCACGTTTCCCAGATTTTCCTTCAAATGTCCGAGACTCATGCATAGAAAAAAATAGAAGAATTGGTTTTGGTTCTTAATAGTTAAATTCTCTCCATTCAACAACAAAGTCATTAAACATTTTTTAAAAAT	PV575096
TmSat62	TTTAAAGTCCTTAAATTTTAACTTTATGGTGTATTTGGGCGTATTAAAACGAAACTTAAATCAGTTGTATCAAATTTTTTGCTAAAGAATCCATCAAAAGACAAAATGACAAAAAAATTGTGATTTTGTAACTCTTACCTTTTTAATTTTGAAATAATAATGTTTTCAAAGTGATAATTAAATGTATTTTGATAAATAGTAAAGATCAAGAAATTTATATCATTTTTTTAACAAGGAATCAATCAAAAGATAAAATTAATGTTTTTTATCAAAAATACAATTTAACATTTTTTTAGTGTTC	PV575097
TmSat63	TTTGCTTATTTATTTTGTGTGGTATTAAAAATTTTGTCATTTTCATAAAAATAAATTTATAAATAAATAAATATATTTTTTTATTACTGCGAAGTGGTTAAACTATCAAATTTTTTGGTCACTTATTAATCTTATTATTATTTATTTGTTTCTTTAAAAAAAAAAATAGAAAAAAATTGTTTTAGACAGGGTTCGAACTTCAACTCTTTGAGTTGGTGTCATTTATGACGTGACAGCTTGTCAAAAATTGTGGCCCAACTGTCAATTTTAATAAATTTTTGCGTTTTTGTGCTTATTATAATCACTTTAAACGTAAATTTAAAGCGCTTTAAAATT	PV575098
TmSat64	TTAAAGTTTAGTCAAAATTAAGCTAAAAATTTACCAAATTACGAAGAAAACGTTGTTTTTTCAGACTTCTCTCGAAACGTCACAAAAAAATTCCTGTCAAAAAAATATGGGCCATAATTTTTACAATAAACCAAAAAATTGCTATATTAGAACGTAAATATAATCATTTTAGCCTTTTTCTAGCATTTGAGTACGTTTTTAAGCTAAAAACTAATTTCTTTGCAAAATTTCGTTAAAACAGTCCAAAAAATCAAAAATTAGATCCAAAAAATAATATTATTTTTGTTTGGATTCGAGTCTTTTGTGTTTCATCCATAAACGTAATATTTTT	PV575099
TmSat65	TCACCCATCTATGGGCTACTTGTTATCTAAGTTTTGTCAAAACCGTTTATTAAAAAATTAAAATTTTTTAGAAAAACTTTGGAAAGCAAGTTGGAAAATTAGTAACACAGGGACATTTTTGTCAATAACTCAAACAATTTTTTTTCGATTGTAACAAATTTTGGTATACGTTTTACCAAGACTTGGGCCTATCTACCCGCAAAATTTGATCAATTTCTATAAGGTAACAATTTGGGAAAAAAATTTTGATTCGTCAAGTCTCACTTTTGGTGGCTTTTTAAGCGACTCAATCAGAAATTAATTTACAACTCAAACAAATAATTTCAGATTTTGTTAAAATTTGGTGAGTAAAG	PV575100
TmSat66	TGAATTTCAAATATCAGAAAAACTGCAATATTCAAACGAGCGATTTTTGCTCAATTTTTTGGTAAAACGAAAAGCTTTTTGTTCAATTTTTTGTGATCATCTGCAATTTTTTGCTTAATTTTTTGTCCTACCAGAGATTTTATTTTGCAATAAATTTCTAGACTT	PV575101
TmSat67	TAAAAAATTTGCAAATTTTTTCTAATCTTATCAAAAATCATACTTTTTACCATTTTGTGTGAAATCGATGCGAAACACAAAAAACGGACTTTGGGATTGCGTCTGCTCCCGAATTATTATGGAAAATACACTCAATTTACTTCTAATTACCCCAATTTGACAAGAATTCAAAAATCATACTTTTATGTCAAAATTTTCTGTATTTTATGGATAATGTCAATATAGCTACAAGTACAGATAATGCATATTTACCGTTTTTAACCAAAAATTACAAAAAATGCCAATTGGGAAAACTACAATATGAAAAAAAGTG	PV575102
TmSat68	AACAATTTTATACACCTCATTTTCTTTTGGTTTTGATTTCCCTTTTGTACCTTTGATTTTCCTTTATTTTCCTGTGATTTCTGCTTATTTGCACTAATTTTTTCATGATTTGATCTAATTTTCTCCATTTGGTCACCAGATTTTTTTGTTTTGGTTTTTCCTGATTTCCTGATGATTTCTCCTAGTTTTCTTATTATTATTTAATTTTTTTTTGTTTTGATTTCCCTTAATTTTCTCATGATTTATCCTGATTTTTCAAATCAAAAATTCTTCTAATTTGTTAACAAATGAACAAAAAAAGACCCCTACTTGCTTTAATTTTCTTATAATTTTTTGTAAATTTCTCATAATTTCTAGTGATTTTCAAAATTCTGTACACTGTACTTCCTTTTTTGGTTT…	PV575103
TmSat69	ACATTGAAATAAGCAACTGATTTTTTTCTCCTTAAAAACAATAAAAAAAAACGAAAAAATGGTGTATAACATAACTTTGTTGCTCAACTCGCCGCTACGCGGCTCGCATTGCAATTTGAGACTACTTTCAGTGTTTCTCTAAATTTATTAAGAAAAATCACTGTTAAAAGCACAAAATAGGAAGAACTAGAAACTGGTATCAAATCCTGTCAGATTCGTATAGAACATAAAAAGCTTACGATGCTTAATCCAAGAATTCGTCTGATTACAACAATTTTT	PV575104
TmSat70	AATGTCTGTTTATTTCAAAATTTAAAAAAATGTCTTATTTTGAGCCCAAAAACATCACAAACTTGTAAAAAAGTAATATTGTAAAATCAAGGGCTGATTCAATTTTTCAGTTTTTTTTTTTATTTTTTTTTATTTTTTCAGATTATCCCGAAACTGCGTAATAATATTGTACATTTCAGAGCTATTTGTTGTTCAAAAATTAGTCTATATTGTTTTGAAGACAAACCTGCTTTAAAAAAATATCCACTTTGAGGGTAATATAATCAAAAAAATTTTCACCTGTTTGTTTGGTGGTCGTTTCAGTCGTTTCAAAAAAAATTA	PV575105
TmSat71	GGGCCAACTTAAAAAAAACAAAAAAACACCAAATTGTCACCCAAGAAGGAAAAAACATGCGTTTCAAAATTACAAATTGTCGTTTTAGTACTTTGCAGAGTCTCCAATTACGTCAAAATTTCATTCAAATTTGTATTGCTTATCCGCTAGTCCAAAAATATGCACACTTTAGAGACTATCTTCTCAATTTTAAATACTATTTTACCTCACAATATAAGTCTATAAAAGTACTATTTTACCAACTGTTTTGAGTTACTTTACAGACTATTTCGTTCACTTTACGGACGACTTCAGAAAAATACTTAATCATTGTTCAAAAAATCAGTT	PV575106
TmSat72	GCCAAAAATTACAGGATTAGTTTTTTAAGGGTTTAAGCACGTTTTTAAGCATTATTTTTTTTTAGACAGCAAGAATCTATGAAAATTCATGTATGCTTCAATCCGTAAAATTTTTTTCTCGCATTTCATTAAATTTGTATTTCACAAAGATGTATTAAAAGAATCGTGCAACAAAATCGTGCAAAAAAATAATTAATTAATTAATTTTGAAAATGTTAAAAAGTTTTTTTTTGACATTTTTGGCCTGTGTACTAGAAATTTTTAATTAAAATAAGAAACTTTGGTAAAAAATGTGTAAATTAATCAAAAAACAAATTATTTAACGCAAATGTTACACTAAGTTATTGTCGTTGTTCGGATTTTTTCCAAATAAGTAGGATAAGGAAAGTTTTTTACCAT…	PV575107
TmSat73	TATGAGTCCGGAAAAGTACTACTTTACGGACTATTTGAGAAAAAGTTGTTTTTGTTTGTTTCCTTTCTAGTAATACTTGTTTAAATTAATCAATTTTCGAAAAATTATGTCAAAAAACAAGTATTTTCAAGTTGTAATATATTGTTATTATTGGACATTTATTAAGAAAAAACAATTAAAACCCTTCATAGAGAAGGTTTAAATTATGCAAAAATTTGAAAACACTCGCACTTTTTGGGCTATCTTGTCAATAAATGACA	PV575108
TmSat74	AAAAAAAATCATCTAAATTGTTTTTAAAAGTACACACTGTAGTATAAAACTAAAATATTTATCTTCATTCGTTTTCGAGGGACCGTTAGGTTGAAAAAAAATGAATAGGTACTTACAACTAAACAAAATTTCACTGAAATTTTAGTAATTAATTCTTGTAATTACAACTTAATTTCAAAATAATTTCTTTAATAATTTCAAATTAAGTTCGATGGTTCTAAAAAATTCAACGTAATTTTGAAAACAAATTATTTCCGATAATTCCAAAAAAAAATTATTTTTACAGCCGCGTTAAAGAGCTCAAATCTCATGAGCCAACACAGACTCACCTTACATGGAAGCAAATTACCCCATTTAAAACACACTTTTTTCAAGCTAAAAATTCGCTCCGAAGATAAA…	PV575109
TmSat75	TGAAAAAAAACATTGAAACACAAGCAAATTAGAAGAATACAAAATATAATCTTTAATGAAATGAAATTGGAAAATTCCTGTACTTTTTAATTTTTTTCTTATTTTTATTTTCTTATTTTTGACGCAACAATTATGAATTCTGTTTTTTGGAACAAAAATATTATAGAACATACAAAAAAGATGAAAAATTAAGTATAATAATACCAGTAAATATTACAAAACAGAAAATATTGAAAAACAAGGACAATATAAAAATACCAAAATATAATTTTTAATAATATAAAATTGAAAAAATTGTAGAAAATCGAAGAAAAAAAATCGCAAATCAATCTCAAAAACAAAACAAAATTTCATCCTTAAAATACGATCACATTTTTTATATTACAAAAAAAAAA	PV575110
TmSat76	ATTTTTTCGTGTTAATAAAACTAATTAAAAAAACATGTCAGGAACCAAAACGGCGACACGAAACCGTTCCGCATCGAAATATTCCTTAATTAATTTAGGACTTTCCTATTTCACTCAAATTGAAACATGAATTAATTGGGGTCAGTGCGCGAGAGAGACGGATAAAGCGGGATGCAGGTGTGTGTGAGAGAGATAGACAAACTTGCCATCTAAAAACAAGCATAATTACAAAATCATTTGCAAAAAAACTACAAAACACCATACGAAAATAAAATAAAATTTTGCAAAAGAAAATTAAAAAGTGTTAAGTTTTTAATAAGACATAATAACAAAAGAACATTAAAAAAATAAAGTTCTGAATTTGAACCTCGAAAAGTTAGAACTGAAATCGGAATTTTA…	PV575111
TmSat77	TAATTTTTAATCATATTTTGGCAAAATAAATAAGTCTCTATTTAAAAAACAAACTAAATCGAGCAAAACAAGCTAAAATAAGGTCAATTTCAATATAATTTAGTAAATTTTTAGACCATAATCGATTCATTTTCGAAATTATCGCAGATGGCTTGGGAAAACAAGCGAAAAAATTATTGGTTTCTACGAGAAAAATCAAGCACAGTAGGGTGAGGCCGGGTATGGAGGCGTGGGGGACTTGCACTAAACTTACACCAAATACGTTGTCGATAACTATATTTAATTTTTTATAATTTTTTTTCAATTTAAATCTCGCAGATCTGGCTTAAAAAGGCAAAAATAACACATTTTTGGTCTAATTCTATAATTTTTTTTGACTTATGTTTAACGAAATTTTAC…	PV575112
TmSat78	AAGTATGAAAACACAAAATAATTAAATTACGAATATTTTTTATTTCTGGATTAAATATCAAAAACTAGACTTTCAGTAGAGGTAAAATTAACTTTTTTAACTATTGATATTTAAACTAAATTAATTTAGAATATTTATGTCTTATTCTATCCCGCACCTGAATTATTGTTAGATTATTCTTGTGGATTGTTAGCTTAAAGTATTCTGCTCCACAATGAAGTGAATCATTATCTAAAATGTATTTATTTTGCGTTATGTGAACACAGCAATAATTTGTTTATCTTCATATTTTAGTAATTTTTTTAATATTTTTTTGACTCATTTTTTATGCTAAAAATTCATTAAAATTTATGTGTGTTGTTGCTCTTTTCTTAGAGTCGCATTTCATTAACTTTGTTT…	PV575113
TmSat79	TTAGTTGACATTTTTTTAAATTTTAGTTTCAAAGTTGTCTTAGGAAAATTGGTGTAAAAATTGTGTTTGTGCCCTCGGGCTTCGTCCTCGCCTACTATACTGCAAATTTTGTAGATTTTTTTTTTTAATTTCAAAGCTGTCTTAGTTGATATAATTTTATTGTTTGCGCACTCGTGCTTCGTCCTCGCGTACTAAAGTGTTAATTTTATAGTTATTGACAATTTTTTTTAATTCCAATATCAAATTTGGTATAAAAGTTTTGTTAATTTTATAGATTTTTGTAATTTTTTTTTTTCATTTCAATATCAAAGTTGTCAAAGTTGGGAAGTTGGTATATAAAATTTTTGTTTGCGCACTCGGAGTTCATTCTCGCGTACTAAAGTGTTAATTTT	PV575114
TmSat80	CGAAATCATGACGATTTTCTCGACAATTTTTAATTGTAAAATAATGACCTTTTTCTGTAAAATAGCAAACTAAAAATGTTTTCTAAACATAAGTGGTTACCACTGATATTTCCGTAGTTATCTACTCCAAGAGTAACCAGACAAATTTTTTCAAAAATAATACAAAAATTACCAAATTTAGTTGAAAAAATGTTGTTAATGTTCTCTTTTTCGACCTTTTAAACACGTTTTTTTAAGATAAATTAAAACACTAAAAAGACTAAAAATTGTATACAAAAATGACTTTAAAATTAAAAAATGTTAACAATTTGTTTTTTTCGGACGTTTTTCAGGCAGAAATGCAAATATTCTGCGAAATTTCTTCGGAAATAAAAAAATACACACTTTTTCCTTTTTTAA…	PV575115
TmSat81	ATGTAAGGCCTCGAAATGTCTAAAAAAAACTAGTACCTTGCTGTAGACTAAATAAAATCCATATTTCGACATTTAGAATTTTTTTAAATTTTGATTTGTAATTCTAGAATTGCTAGAATCGAATTTTAGAATCCAAAATTTAAACTATAAAGGAAGACTAAATTAGAAATCTAGAAATGAACGTTTCAAAATATCTAAAAAACTAGTACCTTGTTGTAGATTTTTTAAATAAAAAGCATATTTCGACACTTAGAATTTTCTAAAATTTTGATTTGTAGTTTTAGAATTTCTAAAATCTAAGTCTAAAATCCAGAGTTTAAACTAAAAGAAGATTACATTAGAAATCTAGAA	PV575116
TmSat82	ATTACACAGTGGCTCAACATTTTAATAAAACGTCATTTTTTAATCAAATTCAGTAAAGCCATAATTCTTGTACAAATTCATTAACAGAATAAAAACAAAAATAAAATGAAACTGAGAAAATATGCATTTTGCAGTCCCGGCGCATCCACCATAATTACTCAAAACTACACAGTGTCTCAACATTTTAAAGAAACTTAATCTTTTACTGAAATTTATTAAATCAAGACATAATTTTTGTACAAATTTCTTAACAGAATGAAAATAAAAATTAACTGGAATAAATTGTTTTTTAATCACTCGGCACATCCACCAAAATTACTAAAACTATACAATGTTCTAACCTTTTAATGAAACGTAATTCTTCAACTTCAATTCTAATTAAAATTATAAGTTTTGAGG…	PV575117
TmSat83	GAGAAAAAATGCTTTCGTGACTGATGCAAATAACAGAAGTTGTCGATGGTTTCACCCTAAAGAAGAATAAAGACAATTAGTTGTTCTTTATTAAATCGATGGGGTAAAATTAACAAAACCATAGGTAAAATTATAAGAAGAATCAGAATATATCAATGTTTAAAAAACGCAGATTGTGACAATAGTTCGTCCTATTTTTGTCGTAAACCTAAATTATATAAATTTTAAGGAAAAAAGTCCAAACAGCAAATACGGCAAAAATAAGCCAAAGGATTTAGACCATTTCTTATGTAAAATGCTCTGAAAACTTGATTGATCTTTGAAAAAATGAAACATTCCGAATGGTTATGGAACAGTATTTGATAAATCCATTATTTGACATATTATTATTATTTATTT…	PV575118
TmSat84	GTACAAAAAAGTCAGCCCCACTTAAAAAATAACATATTATATACAGGAAGAACCTATTTTTTTCATGCCACCCTATATGTCTAAAAGAAGGTTATTTATTTGTATAAGTAACTGTTAATTTTAAGACTCGCTAGACGATTAAAAACAAATATCTGAATCACCTTGAATATAAAAAACTAAATTTTTTATTAAATTTATAAAATTTGTTTTTCTTTATTAGTTCATAAAATTTTAATTTATTAAAAACAGAAAAATCAAAAATTCACTTGGCAATTGTCAAAATATTTTCAAGTATAAAAGTATAATAGAAACTCTAAAAATGTAAAGAGTTTCTTTCATTTTGTCCCATTGTTTATAAAGCAACAGAAATAAATATTAAAAAAAAAAGAATTTGCGTCA…	PV575119
TmSat85	TACAAAAAAAATTAAATTAAAGTGACCACATCTCTAATATTTTCAAAAATTGTAAGATTCAATGTCTTGAGGTGGAAAATCTCAATTTTTGAGATCAAACAGAATCAAATGTTGAAATTCTTTGCTATTTTATAACTTGTGAAAGTTTCAGGCCTAGAATTTAATGAATTGTTCAACAATTTTAATATTTTTGTTCAAATGTTGAAAATTCTTCAAAAAAAAACAGTACTGTATTTGTTTCACAAAATTTTAGATTTACCGATTTTAAAAATTTGAAGAATTTTTGATAAACTTGAAAACCGAAATACTGAAATTTCAATAATCTGCTAATTTTTTATCTGTAACAAAATCTTTTTATTAAGAATGCAAACTAGACAGCTGAAATTTTTTCTTAGTTTT…	PV575120
TmSat86	CAATTTGAGCTATTTTCAAGCGATTTGAGTGCCGCATATGTCAAATGTCCATTTTAAAGAGCTCTCAATAGAAAAAATAGTATAAGAAACACGTGCTTTTTTAGTTTCTTGGAGTGGCACTAAAATCATTTTTTTTTCTCAAATAAAGTTAAGTTAATAAAATTAGTATTACTTTACCATTCTAACAAATTAAGCAATGAAAAAAACGGGTAATTTTGGAAGTCAAACCGGAATTTCAGCTTTTTCGATGTAGAGATATGACGTTTCTCAGGTTGGCAACAAATTTAATATCCCATTACAACAACCTTGATTTATTACAAGATTAAATTATTGACGGCTACCCCTTGGAAATGACTGACAATTTCCTATAAAAGTGTGACGTTTGTATTTGACAATCAA…	PV575121
TmSat87	CCAGAGGAAATACCTCAAAATAGGACTCTTCTGATGTAAAATGAATCAAGAAATATTATTCCGTAAAAATTATTCGGCTACGATTAACAGTTCCAGAGATATCGTCAAAACTCGCTAAAGTATATTCAAGTTTATAGCTTCCTGGGCCAAATTTACCAACCCTGGGCAACAGTAAGCTCCAGTTGAATGAAAAATCATTCGTCGAGTTTATTTTTTCTGTTAAATTATTTACATGTTCAATTTCATTGTACTACTTGATAGACCTAAAAAGTCAAA	PV575122
TmSat88	CGTCTGGAAGACTACATTTTAATAGTTTTTACGACAAAAATTTGGTTGACCATTTTTAAAATTAAATCAATTTTCAAAAATTTTTCCTCTTTATTTTAACAATTTACACCATACGTATATAAAATATTTCGAAAAGTCTGACACACCCTGTATATTTGTAATAATATTAGTTTTAATTAATAATACAGAGTGTTCCAGCTTGCTAATGTTTGTTTTAATTGTTTTTGCAATAAAAAAGGAATGAATTTGGGAATAAAACTCGAACACATGTCAAGTAAATAAATTCGAAGCATCGAATTAAATTCGTTTTAACCAATTAATTTAATTATCTTAGTTTAACAACAATGGAAGTAAACAAAAATAAAAAATTTTGAAAACTCTTTTTTTAATAACTCGAGA…	PV575123
TmSat89	TTTTTGCCATTTTAAGGCGTAAAAACACGTTTCTAATATATTATTTTGCTAAAATAGGCCAAAAAATCACTTTTTTGTAAAAAAATTGTGTAAAAATAGAAAGTGAATTGGAAATTCATTTTTTTGCACCATTGGTGAAGTTGAATTTTTGCCAAATGTCCAAAAAATACAATTCTGGAATATCAATTTTTTATGATAGTAACACTAATTGAGCTCTAAATGGGTCTCGAATAATTTTGTTAAATTCTTCTAAATTGTTTACAAAATAACAATAAATTAGGCTTTATTTCTATTTTCAAACGTTTGTCATTTTTTTTCTTTCCTTAAATGTTGCTTTTTTTATTTTTTCAAAGAAACATCAAAAATTATCATTTCTTATTTAAAATAAATAGACTGAGA…	PV575124
TmSat90	CGAATCTATTTATCAAATAAAATACAGGGTGTTCTATTTAAAAAAATGCAACTTTAGTTTGTCCTATAATTATGCGACGCTGTGTATATTTCAAACAATTCTTGAAATGTTGGCTAAATGAAGCTCTATGACGCTGCAAAAACCGTTTTGTGCTATCTTTTCAAATAAGGGCACAATTTCACTTTTTACAAAAAGTGCTACACCCTGTATATGTACAAATTTGGTTTTGCATTAGCATCACAGAAGTTAAATTTTTTCCACAATTGACATCATTTTTGCTCTTTTTTTCAA	PV575125
TmSat91	TTAAAAAATATGTTTGGTAAATGTGAGAAAAAAAAATGAAAAATACCAAAAACAATTTTTTAATATTGAAATCGAATTTTTCAGCAAACTTAAACCCTAGGAAAAAGTAATGCCGGACTTAACATTTTAAGTTGCACCATCGTATTTCTCGCACATTTTTGTTATAAAAGTTTCATTTTAACCAAAAAATCATAAAAATGTTGATTTTTTGATATGATGCGTCAGTAGAGGCAAGCCGCCATACGCAATTTGTTAAAAACACCAATGGTACATGAAAAAATGCAATAATTAAACTATACACATTTCACTTTAGTAAAATGGTTATTATAATTAACAAAAAAA	PV575126
TmSat92	TTTAAGAACTAGTAGATTTTTCTATTATTAATTTTGAAAAACATGTTTTTCTTTTATTTTGCTTGATTTATTTTGTTTTTCTCGTTGCTTTTTTGATCAAACTAGTGAATATTTTTGTTACCAATTTTGAAAAACATGTTTTTGTTTGATTTTTTATTTTGACATTTTGATTAATTTTATTTTTTTGTTAATTTCAGTTTTCTGAACAAATT	PV575127
TmSat93	AAAATAAAACAAGTATAAATAAAAAATTATTAAAATTATAAAAAATTCGAATATAAGTTATTTCTGTTGAAATTACTAAAAATTAGTAGTAGTAGTGATAATTTTTAATTATTTAAAGACTTTCTATTAATATTTTTCTATTTCTTTCTTTGACATATTTTAGGCATGACAAAGACTATTTTTAGAATTAATTCTTTTCTACGAGATTTTGCTCTAATAAATATAAACATTTTTTTAATTAACTAAATTAATTTTTGTTAAATATTTAATTCCTTAAAAAAGTAAGACAAATTTAATAACTCCAGTGTTTTATAGTGTTGAAATAAACTTTATACAAAAAGGAAACAAAATCAAATTTAAAAAAAAATTGTGTGCACTAAAAATGATTATGTATAACAA…	PV575128
TmSat94	CTCGATTTCAATTGGGTGAAATCGGGTGTTTTTGGTGGCTATTTGGGTTATTTTTTATACGAAAAATTGTCTTTACCTCAAATGACAAGAAAAGGGGGTCAGATGTGCCTTTGCATGCTTAAAAATTGACAACAAGTGATAAAAATGAGCAAAATTACATATAGTATGTCCTA	PV575129
TmSat95	ACATTTTTTCCCTGTTTTTCTCTGGGGCGCGAGTTCTGGCACACACGAATGAAAATTAAAGGTGTTGGAAAAATGCTTTTTTAATAAAAAAGAGTCAAAAACTAGTCAAAATTAAAACTACCGAAAAAATGTCTTAGGCTAACTTCCAGGGGGGCACATGCCCCACCTTGTATAAATTTAAACTCTCAATTTTTATAAATAGAATTTTTTTA	PV575130
TmSat96	TTGGAAGCGATTTTTTGGCCTGTTTAAAATTATAATTTTTTTTGGGCTCCACTTGCAGGGAGTTGATTGGCGCTGAGAAACAGCAATTTTCTTGTAGTTTTTTGGTGTTGAGGATGAAGGAAAAGAGAGGAAAAGGTGGTTTTTGGTCCATTTTTTTGAATTTTGAAATAGTTATTTACTTTTGAGACTGATACT	PV575131
TmSat97	TGCATCTAATGAAGTATTATTTATCCATTAGTGAACAGCAATTCCTAAAATTGATTAATTATTTTTAGAATTTTTGAAATCTCAACAATTTTTAGGTAGACACTTTTTTCAGTTTTTGTGTTAGTACGCAAAAAACCGCAATTACATACAGGGTGTGTCAAAACTCGCGCTCAGAGAAAAGTTTCAAATAAGATAAGGAACATGGAAAATATGTGAAAACACAGTTACAATTTAGGATATCTATTTTTTTCGGAAATTCGAATTATTGAATTATTTTATGACCATGTTCAAAAAACTGCTCATTTATTGAAATTTGC	PV575132
TmSat98	CGACGATCGCTCTATTAATAATATCATCACTATTATTATCTTTGAATTTTTTGTCTCGTTGCATTTCCACTAATAGAGTTAGTGTCAAATATAGCTTAAATCTGATTTCCAACAAAATTTTGTTAACTTTAAACAATATAAAGCTCTGGTCTTTCTTAAAATGACCGGGAGAGCCTATTTCTTCTATTGAAATTGTTACTGCATCTACTTTGTTTTTATACAGAGTGTCCTTTTTTTAATAAATTTGCGAAAAATCTAATTTTGGGTCGTTTTATTGCCCACTTGGACTAAATTTATTTGGAT	PV575133
TmSat99	TGCCCTGGTTGACCAGGTTGTCCTGGTTGGTTGGGATATCCTGGTTGTTGTGGTTGTCCCGGC	PV575134
TmSat100	ACTAATTTTTTATTTATCATGAAAATCCGATTTTCCAAAATTTACGTTTAAATTTCGTATAAAATCAAACTTGATTTTTGAAAAATTAAAATTTATTACTTTTTATTTAGATTTCATATTTTTTTGACTTCAAAAAAACACAAACTAGTGATCTTTTTATACGATTATTTGGAGCTTTTACTAGAGATTAAAACAATAATTTTATGTAATATCGTGGCCTTCTTTGTT	PV575135
TmSat101	TATACAAAAAAAAGTCGATAATAATCAAAATAAAAAATTGCAAGTTTTTGAAAATATTTTTCTAATAAAGCTAAAAACTCACGTTTTTTCGTCGAAATATGACAAAAAATTACAAAATTAAATTTAAAAATTACGTTACTAAAAGCTAATAAATGCAAAACAAAGAGTAATCGATTTTTATCCACATTCAATTAAAAATGAAAACCTTTTTTTTTCGGTAGAAAATACGAAAGAATGTTTATCATTTAGTCAAAACAAGCTTCAAATAGTTATTTTTCAAGTACAAAAAACTCCAAAAAATACATTCTACCTCTTATTTTGTATAATTGATTTCTCGAAAATCAAAAATTCAACTTAAAATAACTGTTGTACTTGCATAGTATTTGAGTGAAAACTCAT…	PV575136
TmSat102	CAAGATAATCAAAAGAAATTTCAAGTAATTCCGGAAAATTCACATGTTTTTTGTGTTTATTTTAAAAGTTTAGAAATTAGAAAGGAAAAAAAAAACATTGAATCAAAAGGCAAGTAAAAAAATCAATATAAGTACTTCTTTTACCTACACAATTAACACAAATCAAAAATAACATCTTAATATCAAACTAAATTGAGTTTCATATGAAAAAGAAAGAGTTTTATAATTACTAAAGAGGTAAAAAAGGCAAAAAAATTAAAAAGAATAAAAAAAAAGAAGAAATTAATAACTTGAATTGTATTGGAGAACGTTTTATTTGCAAAATACAAAAAATTCAACACTAGCACAATGTTTTTCCTTTAGAAAATCGAATAAGTCGAAA	PV575137
TmSat103	AGAATTAAAAGTTATATTTTTTCATGATTTTTGAAGTTTGAATGTTGTTGGAAAAAATATGTGGTAGTCATTGCAAAATTTTTCGTTTTTTTCAATTCCAAGCTAAGATGATACTCTGTGGGTGGATATACAGGTGGTCCAAATTTTATTTATGCCAAACTTTC	PV575138
TmSat104	GTCACGCGTCACTTGTTAATCAAAAAACTTTATTTGATGTTCTGTGTTGTTACATCTCTTAAATTTTTTCTCAAATGGCTTAAAAATTGCAAATATGGAAGAAAATCGGTCAAAAATCGTGTTGTTCGTGTCGCTTTTCACCTTGTCTTCTCTCGTGAAAAATATTTGATTTAATCTGTAGTGTAAACTGGTTATTAATTATAAAAATATTGGTAGTCAAAAAAATATCACGACCAAAATAAGTTATTTTATGTCAAAAAATGCATTGAATATGAATTTTACTAATTTTTTTAGTGATAAAAT	PV575139
TmSat105	TTTAGAACTAGTGGTCGTAGCTAAGTGCAACTTGCAAATTTGGAATCCTCGCTTAATTCCACATAAGAAAAACATTGATTGAAAGACAAGAGAAAATTATTTAGGAAATTTGAGCAAATTTTCCAGAGTTTTTAAAAATTGTCTCAGCTAATGGGTAAATGAGCCCATATC	PV575140
TmSat106	CATTATAATATTTCATATCAATTGTTAAATGAAGATGAAATGTCATACTTTTTACGTGCAAGGTAATTTGAGCTAAAAATAAGGATTTTTTAAGAAAACTAGAAAAATAGTAGATTACATACCGAGGTGGGAAGTGCTTCATGATGAAGCAACGACCACCAAGGTTTGTATACTATTTTATTCACAATCATCTTCTTTCAAGAAAAGAAAACCAAGAAACAATTTATCAATTTTAAAAAACATGA	PV575141
TmSat107	GGAAGTCGGAATTTCACCTTCTTCTGCCAAACTGCCAAGTGGGGAATCCCGAATTTGGTTTGAAGCTGTTGGTTTATTGTCTTTTGTTATAGTTTCACCTGAGGCCAAACTGCCGGATTCTTTTTCCGATTCTTTAAGTGATCTCGATGAAAGTTGGCGAATTTTTGAACCTTGTTTCTTTTTATTACTAAGATTTGAAGCTGTTGGTTTGTCTTTTGTTATACTTCCAGCTGAGGCCAAACTGCCGGGAGGAGAAGTCCGAATTTGGACTTTGAGGCTTTTCTCTGAAATATTCCTCGGTGA	PV575142
TmSat108	ATGAATTGTGTGTAGTTACAAAAAATTGAAGATTATACAAGTCTTCATCTAGCGAATTACATACTACGTTTTTTCTACAACTGACATTTTAGTTTTTTTAATAAAAAAAACTTAAAGAAGGGAACCTAAAACTAAAAAATTAAGAGAGACAAAAATAAAAACGGGAAATGAGAAGAAAGACGGCAAATGACAAATTTTAATTTTTTTACTTAACTTTTTAAAGATTTTAGGCTTGTTTCAATGACTCTTTTTTTAGTTATTTTGCATACTTTTAAATTTTTTTAGCGGATTATTAATTTTTCGAGTTGTTCATTTGATTTTTCAAAAAACAAAGACTTTTTGAGGCTTTTTCGGTATCTATAAAATGTTTTTGAGGAGAAATGAGGAGTTTTTTATCAT…	PV575143
TmSat109	CGACCCCAATATTTACCAAGTTAAAAAAAAGTGCAAAACATTCCCTGTTTTTGTATAAACTTAAAAAAATCCTTTCTTAGATATCTCAAACTGCGTTTTCATTGTTGGAACCAATAAAAAAACCATAAAATTAATCCGTAATTTAGAAAATTTAAAATTTTTATTAATTCACTCTGTTTTGGTTTTTTTCGTCATTTTTCGAATTAAAAATAGAATTGTTTTCACCGACTTGTAAAAAATCAACAAGACGAGGAACAAAACAGTCAAGATGAAGGCAACAACGTCGATTTTTATTTCTGGACCAGGATAATAATTGGTAAAATTAAAAAAAAA	PV575144
TmSat110	TTATTTTAATTTTTCAGAAAGTTTTTTTTTGAATAAGAATTTAATCAAGCAGTATTTTTCAATTTCTGGTCATTACTTAAATTACTGAAAAAAAATTGGTCCTTTTTAACATTTGTCAACACAGATTTTTTGGTATAGACTCTCAACAAGCTACTTGACTTATTTGAATTTGGATTTTTATGTCGTTTTTTGTCCAAATGCATAAATGAGACTTTGAATATTTAAAATTCATCCATTCAGCTTTATTCGGGTCACGTGCAATTAAAGTAAGTAAAAAAAAATAGAAATTTCTATAACTACCATTCATAAAAAAGTCAAAGTCT	PV575145
TmSat111	TCGACATTACCAAATAATTCAACAATAAAATTTGCGGAGCAAATGCAAACAACATGTTTTCAAACATGTTTTTTGTATCAAAAATTTACAGAAAATGCCCAAAAATCTGTGATTTATAAACACTAACCATCTGTTTAGTCCCGATTATTTGAAAAATGAAATATAATAAAAGTCATGCCAATTGTAACACCAAAAAGCACTTTTTAATTTATGAAACGAGAAATTGTATGACTAATTTCGACGAATTTCTTGTCCAAATTATAGCAAATATTTTTTTTTGTTTTTACAAATAACATTTTT	PV575146
TmSat112	CAGGGTTTACTTCTAATTCTGGGGTTTGAACTTCTGGAAGTGGTACGGGTTTTACTCCAGGTACAATTGGTACTGGGTCAACTTCGATTGGGATTGGTACTGGTTTAATTCCTGGTTGAACTGGCACTGGAAGAGGTTTAACTCCCGGTTTAATTGGAGTGGGAAGGGGTTTTACGCCTGGTACAACTGGTACTGGTTTGATTTCCATTTCTGGAGTATCAACGTCAGGGAGTGGTACAGGTTTTACCCCAGGAACGATTGGTA	PV575147
TmSat113	GTAGATTTGTTCTAAATGTAAAATATCTAGTCAAAAAAGAATTATGAAAGAAAATGAAGGAATCTACAAAAAAATTTGAAGAAAAATGTAAAATATATTCTAGAAAATAGTAAACAAAAAAAATATAGTGCTAATAGACTAAAAAAAAGTAAAAATAT	PV575148
TmSat114	TTTGAACGCTGGTTTTACTAAAAATCGCTGAATTAGGTAATAATAAGCAAAAGCTATATTCCTCCATAACGCTTAAACTATCAGGAATTTTTCGGTTTTCTCGACACCAATCGACTTCTCGGAACATTTTACATAAAGTAAAGTTCAAAATAGTTCAAT	PV575149
TmSat115	TACACTGCTTTGAACAAAATCTGAATATCACTTTGATTTCCGAAAAACTTGGAAAACACCTTCTTTTATCTTCAAACTCTTAGAAAAAAAAATTGAAAAACAAAAATGGTCCGCAAATGGACCTTTGTGGTTTAC	PV575150
TmSat116	TCCAAAATCTAATTTTATAAAAAACAAACAAAATAAGAAATAATAATTATAAAAATAGAAAAAAAATATTTTTTTTTGTAAAATATTGCAAGATTAAAAAAAATAGGTCTGAAAAGCTAAAAACTTAAAAACTTCAAGAATTCTAAAATCGGATAAAAAAGCGAAAATCCAATAATCGAAGAACACAAAAATCAAAACACTAAAGAAGCTTCAATCCAAAAACAAACAAAGAATATAAGAAACTTTTTTACAAAGTAATAATAAATAAAAAAATAAGTATCTGAAGGTGGAAAAGCTAAGGACTTGAAGAACTGAGATTCTGAAAACC	PV575151
TmSat117	TTTTTATCTAAAAACAAATGTCGTACATAAAGTCTCGTGTTAATTAGGAATTAATGCCTTGTTTTGAGCTGAAAAAACGGTTCCGATTGACAGTTGGGCATTTTGTCATTATCGCAAACACCTGAAAAATACTGAAAAAACAGTTGCGTGGATGTCGCTGGGG	PV575152
TmSat118	AAAATGTAATTTCTAAATTAAAAATAACAGAAAGTAACAAATAAAAAGCAAAACGTGAAAAATACCTGTTAAAATTTTTATGGTAGTTTAAAAATTAAGGTTTGTTGCTTGTTCACACAAAATTATAAGGTTGCATAAAGCTATTTTCGAAATTATCGACGCATTTTCGCTCAATAATACCGAAAATAGAAGCTTTAAGCTACTGAAAACTAGAAAAAACAAAGTCAAAGTCCTCGTTTTGGGGAGTTTGAAAACACAAACAGCCCCAAAAAAAAATTCTTTCAAAGATTTAAAACGTGTGAATAAAATTCACAACTTCAAAATTTATACTTAA	PV575153
TmSat119	TTGGCGATAAAATTTGATTCACCCTGTATAAAACAGAATCGTATATTCAAACATTAATAAAATTTCTAGTCTAATTTTCAAACATATTTTTTTTATACAAAAACTTATTAATAAATTATTAATAAATATTAGAAATAAAACTTGATTCACTCTGTATAATTTGTAAAAAACTCGCCAAATTATTTTATTTATTCTTTATTTAAG	PV575154
TmSat120	TAGTGCATTATCAAGTTTAGTAGGCTGTTAAAAAAAAAAACAAAAGATCATTAAATTCGTATACTTCGTGGGCAAAGTCAAGAAAAATTGCATAATTAGCGTCAAATTGACGTAAATTTGTTTCCTCCGTTGGCCAGAAATAAAAAAAAAACTATATATTTTTTATAGTAGGCAATGAAAAAGTTTTA	PV575155
TmSat121	ACGAGGTTTGAAAATTAAATTCCGTTACACTCTATATAAAAATATTTCTTAAAAATGAAATGTTTTTGAAGAGCGGTTTTTCAAGTTATAAAAAAGAGCCAAAAACACTGAGTAAAACATTACGAAACAAGTATCTACTTTGCTTTTTTTAGCTTCTGTATATTTTTTTTAATATTCAATACAGTTTTTCCAATAAAATTCATTAAGAAAAGAGTAAAACCTAGTTTTGGGGAAGTAAATTGGAGACATATTTGGAAAA	PV575156
TmSat122	CAGTTGCAATGTTGCCATTTTCTAGATATTTTTGATTATTTTTTTTAGTATTGACTCATTTTTTCCTTCTTTAATTTGTCAAAACATTCAGCTGTGACCTTTGTTTTTAAGATCGATTTGACGTAAAAAAAAA	PV575157
TmSat123	GATTTTTCTTATTAAAAAGTGTTCATTCTTCAAAATTTCTATTCTTCATTTCTCTATTTTTTTAAGATTTTAACATTCCTCAAAGTTTTCACCACTTTAATTTCAAGATTTTAAACTACATTTTTCAAAATTTGAATTTAAAAAATTGTGTTCACCTCACATCATAATTTTTTTTCTTGCACAAAAGAGATTTTATCACCGTTTCCAAATATTTTATCAAATTCATTTTTTTTTAGTTTAAACTCCTAACATTTTTCAAAATCTCTACTTTAACATTTCTTCAAAATTTTAAAATATTTTCTCTGTTTTGAAATTTCTAGTCAATTATAAGTATTTTTTTAGTTTTTTGGACTTCTCTCTAAGCTGTTGAAATTTTTATTTGAAATCTCACATTTTTAA…	PV575158
TmSat124	CTTTTTTTTTAACTTTGACTAACTTTCTGTTTAGAACTGCTCTGACGATTGCGAGAAATAGGACCACTGACACTTTTTT	PV575159
* This satDNA was originally discovered and named as satellite I [23] (deposited in the NCBI GenBank database under accession number U30598).
** This consensus represents improved and redifined sequence of the T. madens minor satellite, the variant of which was originally discovered and described as satellite II [23] (deposited in the NCBI GenBank database under accession number U30599).

## Sheet: Table S5
Table S5. Number of annotated satDNA monomer copies in the T. madens genome assembly Tmad_KSU_1.1 (NCBI RefSeq assembly GCF_015345945.1) [76] and the Tmad1.0 assembly generated in this work.
satDNA	No. of monomers
	Tmad_KSU_1.1	Tmad1.0
TmSat1	504	714867
TmSat2	1	44717
TmSat3	97	10828
TmSat4	-	1481
TmSat5	15	254
TmSat6	16	138
TmSat7	112	231
TmSat8	3	100
TmSat9	13	320
TmSat10	3	143
TmSat11	2	34
TmSat12	4	174
TmSat13	3	24
TmSat14	6	799
TmSat15	31	82
TmSat16	116	133
TmSat17	6	109
TmSat18	3	19
TmSat19	3	10
TmSat20	4	21
TmSat21	1	5
TmSat22	3	46
TmSat23	4	11
TmSat24	1	19
TmSat25	-	34
TmSat26	2	11
TmSat27	5	39
TmSat28	1	12
TmSat29	1	12
TmSat30	2	12
TmSat31	3	13
TmSat32	2	10
TmSat33	9	33
TmSat34	11	36
TmSat35	5	19
TmSat36	6	22
TmSat37	1	9
TmSat38	1	7
TmSat39	1	17
TmSat40	7	16
TmSat41	1	11
TmSat42	2	7
TmSat43	9	24
TmSat44	-	10
TmSat45	2	17
TmSat46	1	18
TmSat47	-	10
TmSat48	3	14
TmSat49	1	9
TmSat50	1	12
TmSat51	3	11
TmSat52	2	7
TmSat53	2	11
TmSat54	7	9
TmSat55	2	9
TmSat56	2	5
TmSat57	3	7
TmSat58	5	14
TmSat59	-	7
TmSat60	-	10
TmSat61	3	8
TmSat62	-	8
TmSat63	3	7
TmSat64	1	9
TmSat65	3	8
TmSat66	7	12
TmSat67	9	9
TmSat68	2	9
TmSat69	5	6
TmSat70	4	9
TmSat71	2	10
TmSat72	-	7
TmSat73	15	15
TmSat74	-	7
TmSat75	-	11
TmSat76	1	5
TmSat77	1	8
TmSat78	-	6
TmSat79	-	10
TmSat80	-	6
TmSat81	9	17
TmSat82	-	7
TmSat83	-	10
TmSat84	-	6
TmSat85	6	14
TmSat86	3	6
TmSat87	6	6
TmSat88	5	5
TmSat89	1	10
TmSat90	10	10
TmSat91	-	6
TmSat92	4	12
TmSat93	-	5
TmSat94	7	11
TmSat95	-	22
TmSat96	3	12
TmSat97	1	6
TmSat98	6	10
TmSat99	13	43
TmSat100	1	9
TmSat101	-	5
TmSat102	2	6
TmSat103	3	11
TmSat104	1	7
TmSat105	5	19
TmSat106	2	9
TmSat107	2	9
TmSat108	-	5
TmSat109	4	5
TmSat110	2	8
TmSat111	-	6
TmSat112	1	8
TmSat113	-	17
TmSat114	11	17
TmSat115	3	10
TmSat116	2	6
TmSat117	6	14
TmSat118	6	7
TmSat119	2	7
TmSat120	6	6
TmSat121	-	7
TmSat122	10	15
TmSat123	5	6
TmSat124	11	24

## Sheet: Table S6
Table S6. Number of Earl Grey annotations that overlap with loci of the 124 satDNAs annotated in the Tmad1.0 assembly.
SatDNA	DNA/Academ-1	DNA/CMC-Chapaev-3	DNA/Crypton-I	DNA/TcMar-Mariner	DNA/ TcMar-Tc1	LINE/CR1	LINE/Dong-R4	LINE/I	LINE/I-Jockey	LINE/L2	LINE/Penelope	LINE/R1-LOA	LTR/Copia	LTR/Gypsy	LTR/Pao	RC/Helitron	Low_complexity	Simple_repeat	Satellite	Unknown
TmSat1	1	0	1	0	15	4096	17	1	2	3	7308	0	210	68527	2	1	0	49	688781	26711
TmSat2	0	0	0	1	0	42	0	0	0	1	120	0	0	11450	0	1	0	23	2454	64868
TmSat3	0	1	0	0	0	2	0	0	0	7	1	1	0	4	0	0	0	4	84	10851
TmSat4	0	0	0	0	0	0	0	0	0	0	0	0	0	0	0	64	0	2704	8	1977
TmSat5	0	0	0	0	0	0	0	0	0	0	0	0	0	0	0	0	0	0	0	0
TmSat6	0	0	0	0	0	0	0	0	0	0	0	0	0	0	0	0	0	0	0	140
TmSat7	0	0	0	0	0	0	0	0	0	0	0	0	0	0	0	0	0	0	233	2
TmSat8	0	0	0	0	0	0	0	0	0	0	0	0	0	0	0	0	0	18	0	0
TmSat9	0	0	0	0	0	0	0	0	0	0	0	0	0	0	0	0	0	0	225	1
TmSat10	0	0	0	0	0	0	0	0	0	0	0	0	0	0	0	0	0	0	0	0
TmSat11	0	0	0	0	0	0	0	0	0	0	0	0	0	0	0	0	0	0	0	0
TmSat12	0	0	0	0	0	0	0	0	0	0	0	0	0	0	0	0	0	0	0	0
TmSat13	0	0	0	0	0	0	0	0	0	0	0	0	0	0	0	0	0	0	0	0
TmSat14	0	0	0	0	0	0	0	0	0	0	0	0	0	0	0	0	0	0	0	0
TmSat15	0	0	0	0	0	0	0	0	0	0	0	0	0	0	0	0	0	6	0	0
TmSat16	0	0	0	0	7	0	0	0	0	0	0	0	0	0	0	0	0	0	334	6
TmSat17	0	0	0	0	0	0	0	0	0	0	0	0	0	0	0	0	0	0	0	0
TmSat18	0	0	0	0	0	0	0	0	0	0	0	0	0	0	0	0	0	0	0	0
TmSat19	0	0	0	0	0	0	0	0	0	0	0	0	0	0	0	0	0	0	0	11
TmSat20	0	0	0	0	0	0	0	0	0	0	0	0	0	0	0	0	0	0	0	46
TmSat21	0	0	0	0	0	0	0	0	0	0	0	0	0	0	0	0	0	2	0	9
TmSat22	0	0	0	0	0	0	0	0	0	0	0	0	0	0	0	0	0	0	0	0
TmSat23	0	0	0	0	0	0	0	0	0	0	0	0	0	0	0	0	6	1	0	0
TmSat24	0	0	0	0	0	0	0	0	0	0	0	0	0	0	0	0	0	0	0	0
TmSat25	0	0	0	0	0	0	0	0	0	0	0	0	0	0	0	0	2	0	0	0
TmSat26	0	0	0	0	0	0	0	0	0	0	0	0	0	0	0	0	0	0	0	31
TmSat27	0	0	0	0	0	0	0	0	0	0	0	0	0	0	0	0	0	0	0	0
TmSat28	0	0	0	0	0	0	0	0	0	0	0	0	0	0	0	0	0	0	0	0
TmSat29	0	0	0	0	0	0	0	0	0	0	0	0	0	0	0	0	0	0	0	21
TmSat30	0	0	0	0	0	0	0	0	0	0	0	0	0	0	0	0	0	0	0	0
TmSat31	0	0	0	0	0	0	0	0	0	0	0	0	0	0	0	0	0	0	0	0
TmSat32	0	0	0	0	0	0	0	0	0	0	0	0	0	0	0	0	0	0	0	19
TmSat33	0	0	0	0	0	0	0	0	0	0	0	0	0	0	0	0	0	0	0	0
TmSat34	0	0	0	0	0	0	0	0	0	9	0	0	0	0	0	0	0	0	0	66
TmSat35	0	0	0	0	0	0	0	0	0	0	0	0	0	0	0	0	2	0	0	0
TmSat36	0	0	0	0	0	0	0	0	0	0	0	0	0	0	0	0	0	0	0	0
TmSat37	0	0	0	0	0	0	0	0	0	0	0	0	0	0	0	0	0	0	0	16
TmSat38	0	0	0	0	0	0	0	0	0	0	0	0	0	0	0	0	2	8	0	0
TmSat39	0	0	0	0	0	0	0	0	0	2	0	0	0	0	0	0	0	0	0	55
TmSat40	0	0	0	0	0	0	0	0	0	0	0	0	0	0	0	0	0	0	0	38
TmSat41	0	0	0	0	0	0	0	0	0	0	0	0	0	0	0	0	0	0	0	0
TmSat42	0	0	0	0	0	0	0	0	0	0	0	0	0	0	0	0	0	0	0	0
TmSat43	0	0	0	0	0	0	0	0	0	0	0	0	0	0	0	0	0	3	0	0
TmSat44	0	0	0	0	0	0	0	0	0	0	0	0	0	0	0	0	0	0	0	14
TmSat45	0	0	0	0	0	0	0	0	0	0	0	0	0	0	0	0	0	3	0	2
TmSat46	0	0	0	0	0	0	0	0	0	0	0	0	0	0	0	0	0	1	0	0
TmSat47	0	0	0	0	0	0	0	0	0	0	0	0	0	0	0	0	0	0	0	22
TmSat48	0	0	0	0	0	0	0	0	0	0	0	0	0	0	0	0	1	0	0	0
TmSat49	0	0	0	0	0	0	0	0	0	0	0	0	0	0	0	0	0	0	0	28
TmSat50	0	0	0	0	0	0	0	0	0	0	0	0	0	0	0	0	0	6	0	1
TmSat51	0	0	0	0	0	0	0	0	0	0	0	0	0	0	0	0	0	0	0	0
TmSat52	0	0	0	0	0	0	0	0	0	0	0	0	0	0	0	0	1	6	0	0
TmSat53	0	0	0	0	0	0	0	0	0	0	0	0	0	0	0	0	0	0	0	0
TmSat54	0	0	0	0	0	0	0	0	0	0	0	0	0	0	0	0	0	0	0	0
TmSat55	0	0	0	0	0	0	0	0	0	0	0	0	0	0	0	0	7	0	0	0
TmSat56	0	0	0	0	0	0	0	0	0	0	0	0	0	0	0	0	0	0	0	10
TmSat57	0	0	0	0	0	0	0	0	0	0	0	0	0	0	0	0	0	0	23	0
TmSat58	0	0	0	0	0	0	0	0	0	0	0	0	0	0	0	0	0	0	0	0
TmSat59	0	0	0	0	0	0	0	0	0	0	0	0	0	0	0	0	0	7	0	0
TmSat60	0	0	0	0	0	0	0	0	0	0	0	0	0	0	0	0	0	0	0	0
TmSat61	0	0	0	0	0	0	0	0	0	0	0	0	0	0	0	0	0	0	0	0
TmSat62	0	0	0	0	0	0	0	0	0	0	0	0	0	0	0	0	0	0	0	0
TmSat63	0	0	0	0	0	0	0	0	0	0	0	0	0	0	0	0	3	6	0	0
TmSat64	0	0	0	0	0	0	0	0	0	2	0	0	0	0	0	0	0	0	0	11
TmSat65	0	0	0	0	0	0	0	0	0	0	0	0	0	0	0	0	0	0	0	0
TmSat66	0	0	0	0	0	0	0	0	0	0	0	0	0	0	0	0	0	0	0	13
TmSat67	0	0	0	0	0	0	0	0	0	0	0	0	0	0	0	0	0	0	0	0
TmSat68	0	0	0	0	0	0	0	0	0	0	0	0	0	0	0	0	1	0	9	0
TmSat69	0	0	0	0	0	0	0	0	0	0	0	0	0	0	0	0	1	0	0	7
TmSat70	0	0	0	0	0	0	0	0	0	0	0	0	0	0	0	0	8	0	0	0
TmSat71	0	0	0	0	0	0	0	0	0	0	0	0	0	0	0	0	0	1	0	0
TmSat72	0	0	0	0	0	0	0	0	0	0	0	0	0	0	0	0	0	0	0	12
TmSat73	0	0	0	0	0	0	0	0	0	0	0	0	0	0	0	0	1	1	0	0
TmSat74	0	0	0	0	0	0	0	0	0	0	0	0	0	0	0	0	0	0	0	6
TmSat75	0	0	0	0	0	0	0	0	0	1	0	0	0	0	0	0	2	20	0	11
TmSat76	0	0	0	0	0	0	0	0	0	0	0	0	0	0	0	0	0	0	0	0
TmSat77	0	0	0	0	0	0	4	0	0	5	0	0	0	0	0	0	0	0	0	16
TmSat78	0	0	0	0	0	0	0	0	0	0	0	0	0	0	0	0	0	0	0	0
TmSat79	0	0	0	0	0	0	0	0	0	0	0	0	0	0	0	0	0	4	0	0
TmSat80	0	0	0	0	0	0	0	0	0	6	0	0	0	0	0	0	0	0	0	19
TmSat81	0	0	0	0	0	0	0	0	0	0	0	0	0	0	0	0	6	6	0	0
TmSat82	0	0	0	0	0	0	0	0	0	0	0	0	0	0	0	0	0	8	0	0
TmSat83	0	0	0	0	0	0	0	0	0	0	0	0	0	0	0	0	0	0	0	0
TmSat84	0	0	0	0	0	0	0	0	0	0	0	0	0	0	0	0	1	0	0	1
TmSat85	0	0	0	0	0	0	0	0	0	0	0	0	0	0	0	0	0	1	0	1
TmSat86	0	0	0	0	0	0	0	0	0	0	0	0	0	0	0	0	0	0	0	12
TmSat87	0	0	0	0	0	0	0	0	0	0	0	0	0	0	0	0	0	0	0	6
TmSat88	0	0	0	0	0	0	0	0	0	0	0	0	0	0	0	0	1	0	0	2
TmSat89	0	0	0	0	0	0	0	0	0	0	0	0	0	0	0	0	1	0	0	13
TmSat90	0	0	0	0	1	0	0	0	0	0	0	0	0	0	0	0	0	0	0	6
TmSat91	0	0	0	0	0	0	0	0	0	0	0	0	0	0	0	0	0	0	0	6
TmSat92	0	0	0	0	0	0	0	0	0	0	0	0	0	1	0	0	3	1	0	0
TmSat93	0	0	0	0	3	0	0	0	0	0	0	0	0	0	0	0	3	0	0	0
TmSat94	0	0	0	0	0	0	0	0	0	0	0	0	0	0	0	0	0	0	0	0
TmSat95	0	0	0	0	0	0	0	0	0	0	0	0	0	0	0	0	0	0	0	64
TmSat96	0	0	0	0	0	0	0	0	0	0	0	0	0	0	0	0	0	0	0	0
TmSat97	0	0	0	0	0	0	0	0	0	0	0	0	0	0	0	0	0	0	0	7
TmSat98	0	0	0	0	0	0	0	0	0	0	0	0	0	0	0	0	0	2	0	0
TmSat99	0	0	0	0	0	0	0	0	0	0	0	0	0	0	0	0	0	1	0	0
TmSat100	0	0	0	0	0	0	0	0	0	0	0	0	0	0	0	0	4	0	0	0
TmSat101	0	0	0	0	0	0	0	0	0	0	0	0	0	0	0	0	0	0	0	11
TmSat102	0	0	0	0	0	0	0	0	0	0	0	0	0	0	0	0	4	1	0	0
TmSat103	0	0	0	0	0	0	0	0	0	0	0	0	0	0	0	0	0	0	0	0
TmSat104	0	0	0	0	0	0	0	0	0	0	0	0	0	0	0	0	0	0	0	0
TmSat105	0	0	0	0	0	0	0	0	0	0	0	0	0	0	0	0	0	0	0	20
TmSat106	0	0	0	0	0	0	0	0	0	0	0	0	0	0	0	0	0	0	0	25
TmSat107	0	0	0	0	0	0	0	0	0	0	0	0	0	0	0	0	0	0	0	0
TmSat108	0	0	0	0	0	0	0	0	0	0	0	0	0	0	0	0	0	0	0	0
TmSat109	0	0	0	0	0	0	0	0	0	5	0	0	0	0	0	0	0	0	0	8
TmSat110	0	0	0	0	0	0	0	0	0	0	0	0	0	0	0	0	0	0	0	0
TmSat111	0	0	0	0	0	0	0	0	0	0	0	0	0	0	0	0	0	0	0	0
TmSat112	0	0	0	0	0	0	0	0	0	0	0	0	0	0	0	0	0	0	0	0
TmSat113	0	0	0	0	0	0	0	0	0	0	0	0	0	0	0	0	0	0	0	0
TmSat114	1	0	0	0	0	0	0	0	0	0	0	0	0	0	0	0	0	0	0	116
TmSat115	0	0	0	0	0	0	0	0	0	0	0	0	0	0	0	0	0	2	0	0
TmSat116	0	0	0	0	0	0	0	0	0	0	0	0	0	0	0	0	0	6	0	0
TmSat117	0	0	0	0	0	0	0	0	0	0	0	0	0	0	0	0	0	0	0	0
TmSat118	0	0	0	0	0	0	0	0	0	0	0	0	0	0	0	0	2	0	0	0
TmSat119	0	0	0	0	0	0	0	0	0	0	0	0	0	0	0	0	0	3	0	0
TmSat120	0	0	0	0	0	0	0	0	0	0	0	0	0	0	0	0	0	0	0	0
TmSat121	0	0	0	0	0	0	0	0	0	0	0	0	0	0	0	0	0	0	0	0
TmSat122	0	0	0	0	0	0	0	0	0	0	0	0	0	0	0	0	0	0	0	0
TmSat123	0	0	0	0	0	0	0	0	0	0	0	0	0	0	0	0	0	0	0	0
TmSat124	0	0	0	0	0	0	0	0	0	0	0	0	0	0	0	0	33	10	0	0

## Sheet: Table S7
Table S7. Repetitive elements from the Repbase database that show partial similarity to the T. madens satDNAs. Colors indicate the corresponding TE classes. Sequence alignments are provided in Fig. S2.
satDNA	Transposable element	TE Class
TmSat1	Harbinger-N3_AT	DNA transposon
TmSat2	DNA9-3_Stu Gypsy21-PTR_I RTEX-3_CaAu	DNA transposon LTR Retrotransposon Non-LTR Retrotransposon
TmSat3	Kolobok-1_Sin GYPSOR1_I EnSpm-14N1_DR Transib-N1_CQ Academ-1_AP	DNA transposon LTR Retrotransposon DNA transposon DNA transposon DNA transposon
TmSat4	piggyBac-5_XL Transib-2_CoFl Gypsy-3_BlaAdu-I piggyBac-3_DAn	DNA transposon DNA transposon LTR Retrotransposon DNA transposon
TmSat5	-	-
TmSat6	-	-
TmSat7	Academ-8_MyCo	DNA transposon
TmSat8	-	-
TmSat9	REP4_XT	nonautonomous TE
TmSat10	-	-
TmSat11	Ginger1-5_HM	DNA transposon
TmSat12	-	-
TmSat13	Dada-U6_DaAe	DNA transposon
TmSat14	-	-
TmSat15	-	-
TmSat16	Helitron-N10_Lmi	DNA transposon
TmSat17	L1-68_Tae	Non-LTR Retrotransposon
TmSat18	-	-
TmSat19	-	-
TmSat20	Helitron-41_Cgi	DNA transposon
TmSat21	Helitron-N9_AT Athena-T1_As Athena-I1_As	DNA transposon Non-LTR Retrotransposon Non-LTR Retrotransposon
TmSat22	-	-
TmSat23	-	-
TmSat24	MuDR-1_PaM	DNA transposon
TmSat25	Crack-5_SP	Non-LTR Retrotransposon
TmSat26	-	-
TmSat27	-	-
TmSat28	I-1_Dpe Gypsy18-VV_LTR hATm-1_AA	Non-LTR Retrotransposon LTR Retrotransposon DNA transposon
TmSat29	Harbinger-13_Cgi	DNA transposon
TmSat30	Gypsy-3_PomCan-I	LTR Retrotransposon
TmSat31	-	-
TmSat32	EnSpm-3N1_Rsa Harbinger-8_Cgi	DNA transposon DNA transposon
TmSat33	HARB-7_Aly	DNA transposon
TmSat34	Tx1-17_Cgi KolobokP-10_CGi	Non-LTR Retrotransposon DNA transposon
TmSat35	-	-
TmSat36	hAT-73_HM	DNA transposon
TmSat37	Polinton-2_Dta	DNA transposon
TmSat38	-	-
TmSat39	Kolobok-7_Cgi Gypsy-131_DTa-I	DNA transposon LTR Retrotransposon
TmSat40	MuDR-43_Tae Gypsy-17_NeMe-I	DNA transposon LTR Retrotransposon
TmSat41	-	-
TmSat42	-	-
TmSat43	Tad1-21_PoXa	Non-LTR Retrotransposon
TmSat44	Gypsy-16_LSal-I	LTR Retrotransposon
TmSat45	Daphne-9_Lmi Kolobok-1_CGi	Non-LTR Retrotransposon DNA transposon
TmSat46	-	-
TmSat47	BEL-32_EnFl-I Gypsy-30_DPu-I	LTR Retrotransposon LTR Retrotransposon
TmSat48	-	-
TmSat49	Keno-7_XT Sola2-4B_HM	Non-LTR Retrotransposon DNA transposon
TmSat50	Helitron-N7C_Aly	DNA transposon
TmSat51	-	-
TmSat52	Helitron-1_ArHy	DNA transposon
TmSat53	L1-170_XL	Non-LTR Retrotransposon
TmSat54	Mariner-13_OT	DNA transposon
TmSat55	Kiri-3_Dsuz	Non-LTR Retrotransposon
TmSat56	Gypsy-21_ST-LTR	LTR Retrotransposon
TmSat57	Kolobok-20_Hma CR1-74_AAe	DNA transposon Non-LTR Retrotransposon
TmSat58	ERV3-1_CLan-I	Endogenous Retrovirus
TmSat59	-	-
TmSat60	MuDR-17_Cgi DIRS-50_Cgi CACTA-1_PB	DNA transposon LTR Retrotransposon DNA transposon
TmSat61	hAT-8_AvMa	DNA transposon
TmSat62	EnSpm-N30_Dta	DNA transposon
TmSat63	ATCOPIA65_I	LTR Retrotransposon
TmSat64	Medea	DNA transposon
TmSat65	MuDR-37_MT Tx1-27_DR	DNA transposon Non-LTR Retrotransposon
TmSat66	-	-
TmSat67	Gypsy-55_DTa-LTR	LTR Retrotransposon
TmSat68	-	-
TmSat69	L1-84_SpPu	Non-LTR Retrotransposon
TmSat70	Kolobok-N12_XT	DNA transposon
TmSat71	Helitron-N44_Aly Copia-2_CoGl-I RTEX-12_SK	DNA transposon LTR Retrotransposon Non-LTR Retrotransposon
TmSat72	Kolobok-N2_HM CryptonV-2_Cte Medea	DNA transposon DNA transposon DNA transposon
TmSat73	Gypsy-103_NS-I	LTR Retrotransposon
TmSat74	L1-78_XT DasNov-4.624 Mariner-38_OT	Non-LTR Retrotransposon Non-LTR Retrotransposon DNA transposon
TmSat75	P-41_HM	DNA transposon
TmSat76	Gypsy-3_DSer-I ISL2EU-N3_BTa	LTR Retrotransposon DNA transposon
TmSat77	Sola3-2_NV Medea	DNA transposon DNA transposon
TmSat78	MuDR-N16_Rsa MuDR-5_SeTo	DNA transposon DNA transposon
TmSat79	EnSpm-28_HM CryptonH-7_HM	DNA transposon DNA transposon
TmSat80	TE-X-11_DR EnSpm-N3_OS Medea	nonautonomous TE DNA transposon DNA transposon
TmSat81	-	-
TmSat82	-	-
TmSat83	KolobokD-11_MyEd	DNA transposon
TmSat84	-	-
TmSat85	-	-
TmSat86	Gypsy-5N_PPa-LTR Polinton-4_SM Helitron-13_ZM	LTR Retrotransposon DNA transposon DNA transposon
TmSat87	hATm-41_HM PABL_AI	DNA transposon Endogenous Retrovirus
TmSat88	Helitron-N42_Aly Helitron-1_Dvir hAT-125_HM	DNA transposon DNA transposon DNA transposon
TmSat89	Polinton-5_HM	DNA transposon
TmSat90	Mariner-52_Hsal Tad1-8_PoXa I-56_AAe	DNA transposon Non-LTR Retrotransposon Non-LTR Retrotransposon
TmSat91	EnSpm-20_Cgi	DNA transposon
TmSat92	-	-
TmSat93	MuDR-8_VV	DNA transposon
TmSat94	Helitron-N21_Aly	DNA transposon
TmSat95	-	-
TmSat96	Tad1-67_PoXa	Non-LTR Retrotransposon
TmSat97	-	-
TmSat98	Merlin9_SM	DNA transposon
TmSat99	-	-
TmSat100	-	-
TmSat101	-	-
TmSat102	-	-
TmSat103	Gypsy-9_RC-LTR	LTR Retrotransposon
TmSat104	KolobokE-3_MyEd BEL-30_CloCur-I Troyka-1_PtyJor-I	DNA transposon LTR Retrotransposon LTR Retrotransposon
TmSat105	Copia-7_RC-I	LTR Retrotransposon
TmSat106	Gypsy-14_Cas-LTR Neptune-13 Pmon Gypsy-42_CAn-I	LTR Retrotransposon Non-LTR Retrotransposon LTR Retrotransposon
TmSat107	Gypsy-33_AnFu-I Gypsy-655_AA-I	LTR Retrotransposon LTR Retrotransposon
TmSat108	hAT-3N1_CGi	DNA transposon
TmSat109	Gypsy-35_NVi-I Gypsy-53_SpEx-LTR	LTR Retrotransposon LTR Retrotransposon
TmSat110	Gypsy-50_CQ-I	LTR Retrotransposon
TmSat111	Gypsy-339K_ZM-LTR Tx1-3_Spur	LTR Retrotransposon Non-LTR Retrotransposon
TmSat112	-	-
TmSat113	-	-
TmSat114	-	-
TmSat115	Daphne-30_Lmi	Non-LTR Retrotransposon
TmSat116	Polinton-1C_HM	DNA transposon
TmSat117	DIRS-4_SpEx	LTR Retrotransposon
TmSat118	Gypsy-N1_OD-I	LTR Retrotransposon
TmSat119	-	-
TmSat120	KolobokE-1_OcyOle	DNA transposon
TmSat121	Mariner3-2N1_Lmi EnSpm-N1_Dta hAT-79_SM	DNA transposon DNA transposon DNA transposon
TmSat122	Academ-59_ArMa	DNA transposon
TmSat123	Gypsy-15_HRo-I	LTR Retrotransposon
TmSat124	-	-

## Sheet: Table S8
Table S8. Main characteristics of the 124 T. madens satDNAs identified in this work. The last two columns indicate the identified orthologous satDNAs from the sibling species T. castaneum and T. freemani. The sign "+" indicates the presence of orthologous repeats in T. castaneum and T. freemani, which were not classified as satDNAs in the previous satellitome analyses of these species.
SatDNA	Repeat unit length1 (bp)	Genome proportion2 (%)	A+T content (%)	Orthologous satDNAs
				T. castaneum	T. freemani
TmSat13	225	33	74.2
TmSat24	704	4.8	68.7
TmSat3	1264	2.8	67.6	TCsat15	TfSat02
TmSat4	692	0.5	69.1
TmSat5	123	0.008086	63.4	TCsat17	TfSat08
TmSat6	145	0.004976	62.8		TfSat10
TmSat7	166	0.019904	71.1		TfSat129
TmSat8	306	0.011818	75.8
TmSat9	363	0.017	46.6		+
TmSat10	99	0.0051004	53.9	+	TfSat67
TmSat11	334	0.0056602	64.6
TmSat12	102	0.005909	76	+	+
TmSat13	132	0.0008708	62.1
TmSat14	63	0.015	57.1	+	TfSat13
TmSat15	90	0.0032966	53.3	TCsat30	TfSat76
TmSat16	450	0.018038	70.9
TmSat17	55	0.0036076	78.2
TmSat18	206	0.0011818	70.9
TmSat19	264	0.0011196	78.4
TmSat20	122	0.001866	68
TmSat21	477	0.0008708	76.9
TmSat22	161	0.0052248	71.4
TmSat23	525	0.0046028	76.8
TmSat24	451	0.003732	76.1
TmSat25	259	0.0029856	75.7
TmSat26	687	0.0047272	75.5
TmSat27	133	0.001866	57.1
TmSat28	418	0.0018038	71.1
TmSat29	238	0.0017416	70.2
TmSat30	333	0.0017416	76
TmSat31	288	0.0017416	76.4
TmSat32	382	0.0014928	74.6
TmSat33	123	0.0031722	74
TmSat34	216	0.002799	71.8
TmSat35	141	0.0024258	78
TmSat36	300	0.0024258	77.3
TmSat37	365	0.0021148	77.3
TmSat38	629	0.0019282	78.4
TmSat39	343	0.001866	75.2
TmSat40	342	0.001866	73.1
TmSat41	408	0.0017416	75.2
TmSat42	413	0.0017416	75.5
TmSat43	174	0.0016794	55.2	+	+
TmSat44	283	0.0016794	75.6
TmSat45	264	0.0016172	59.5	+	+
TmSat46	209	0.0016172	77.5
TmSat47	343	0.001555	64.1
TmSat48	312	0.0014928	67.6
TmSat49	280	0.0014306	69.3
TmSat50	214	0.0014306	82.2
TmSat51	206	0.0013684	75.2
TmSat52	543	0.0013684	78.1
TmSat53	297	0.0013684	65.7
TmSat54	272	0.0013684	72.8
TmSat55	211	0.0013684	81
TmSat56	366	0.0013684	71.6
TmSat57	389	0.0013684	71.7
TmSat58	174	0.0013062	52.9	+	+
TmSat59	394	0.001244	77.9
TmSat60	269	0.001244	67.7
TmSat61	221	0.0011818	65.6
TmSat62	301	0.0011818	79.7
TmSat63	336	0.0011196	77.4
TmSat64	331	0.0011196	75.2
TmSat65	353	0.0011196	70.8
TmSat66	165	0.0011196	73.3
TmSat67	313	0.0010574	72.5
TmSat68	451	0.0009952	74.1
TmSat69	279	0.0009952	68.5
TmSat70	321	0.0009952	75.1
TmSat71	327	0.0009952	70
TmSat72	1275	0.0051004	73.3
TmSat73	260	0.002488	74.2
TmSat74	859	0.002488	74.6
TmSat75	395	0.0023636	81.5
TmSat76	615	0.0019282	71.4
TmSat77	624	0.0019282	72.1
TmSat78	640	0.0019282	74.2
TmSat79	392	0.001866	71.7
TmSat80	528	0.0016172	74.1
TmSat81	351	0.0016172	76.4
TmSat82	547	0.0016172	73.9
TmSat83	562	0.001555	73.1
TmSat84	414	0.0014928	78.3
TmSat85	433	0.0014928	76.4
TmSat86	433	0.0014928	70
TmSat87	276	0.0013062	67
TmSat88	580	0.0013062	75.3
TmSat89	453	0.0013062	75.3
TmSat90	291	0.0013062	69.4
TmSat91	342	0.0013062	74
TmSat92	212	0.001244	81.1
TmSat93	643	0.0011196	81.8
TmSat94	173	0.0011196	65.9
TmSat95	212	0.0011196	67
TmSat96	195	0.0011196	65.6
TmSat97	317	0.0011196	71.9
TmSat98	303	0.0010574	70.6
TmSat99	63	0.0010574	42.9	+	+
TmSat100	228	0.0009952	79.4
TmSat101	658	0.0009952	78.3
TmSat102	382	0.0009952	77.7
TmSat103	164	0.000933	71.3
TmSat104	303	0.000933	73.3
TmSat105	171	0.000933	67.3
TmSat106	245	0.000933	72.2
TmSat107	303	0.000933	58.7
TmSat108	436	0.000933	74.8
TmSat109	333	0.0008708	73
TmSat110	323	0.0008708	74.9
TmSat111	300	0.0008708	74.3
TmSat112	264	0.0008708	54.2
TmSat113	158	0.0008708	81.6
TmSat114	159	0.0008708	67.9
TmSat115	135	0.0008086	68.9
TmSat116	328	0.0008086	78
TmSat117	163	0.0008086	63.2
TmSat118	334	0.0007464	73.4
TmSat119	204	0.0007464	81.4
TmSat120	188	0.0007464	72.3
TmSat121	259	0.0007464	74.5
TmSat122	133	0.0007464	73.7
TmSat123	454	0.0007464	78.2
TmSat124	79	0.0007464	65.8
1,2 SatDNA consensus repeat unit length and genome proportion were estimated by the TAREAN analyses.
3 This satDNA was originally discovered and named as satellite I [23] (deposited in the NCBI GenBank database under accession number U30598).
4 The newly defined and improved sequence of the T. madens minor satellite. The variant of this satDNA was originally discovered and described as satellite II [23] (deposited in the NCBI GenBank database under accession number U30599).

## Sheet: Table S9
Table S9. General statistics of the TmSat1, TmSat2, TmSat3 and TmSat4 satDNA arrays annotated in the Tmad1.0 assembly.
SatDNA	No. of arrays	Min length (bp)	Max length (bp)	Mean length (bp)	Median length (bp)	Total length (Mb)
TmSat1	10440	155	287682	15503	13956	161.84
TmSat2	8952	497	60452	2538	2162	22.72
TmSat3	649	818	314162	20549	4794	13.33
TmSat4	108	496	65568	12370	3359	1.33

## Sheet: Table S10
Table S10. Lengths of the ten longest macro-dyad symmetries within the TmSat1 and TmSat2 arrays mapped in the Tmad1.0 assembly. The names of the contigs and the start coordinates are given in the first columns.
TmSat1 macro-dyad symmetries					TmSat2 macro-dyad symmetries
contig_start position	array size (bp)	direct vs inverted subarray length difference (bp)	dyad symmetry length (bp)		contig_start position	array size (bp)	direct vs inverted subarray length difference (bp)	dyad symmetry length (bp)
ptg000006l_4977340	76,725	-1502	75,223		ptg000002l_3790367	28,070	2120	25,950
ptg000006l_5178298	121,533	-47993	73,540		ptg000001l_14168025	16,223	7666	8,557
ptg000008l_3306801	148,150	-77399	70,751		ptg000009l_5704692	9,795	-1317	8,478
ptg000002l_2124942	92,464	-22417	70,047		ptg000050l_2504430	7,055	-40	7,015
ptg000050l_1481961	75,711	5777	69,934		ptg000062l_649511	7,055	40	7,015
ptg000009l_5223068	75,270	-10831	64,439		ptg000058l_202343	7,808	2015	5,793
ptg000019l_9104926	63,335	-5408	57,927		ptg000009l_3611062	23,123	-17365	5,758
ptg000050l_2048693	65,398	9394	56,004		ptg000032l_7079162	7,145	1426	5,719
ptg000050l_615031	63,553	-8895	54,658		ptg000010l_26918673	6,285	-630	5,655
ptg000009l_4065055	67,975	-16900	51,075		ptg000062l_982721	6,392	777	5,615

[truncated: 2 more sheets: Table S11, Table S12]
